# Supplementary material for: Protein Z: A putative novel biomarker for early detection of ovarian cancer
Source: Int J Cancer. 2016 Feb 19;138(12):2984–92. doi: 10.1002/ijc.30020 (PMC4840324; doi:10.1002/ijc.30020)
Supplement: Supplementary file 5 — Supporting Information Table 1 [file IJC-138-2984-s005.xlsx]

## Sheet: sampleInfoAndPoolInfo
RandomisedID	DC.New.ID	UoM.2D.ID	sample	PROZ.mn	CaseOrControl	Set	Arm	tDx	pseudoTDx	Histology	Morphology	Grade	Stage	AgeAtSample	BMI	Cross_Ti_Threshold	Cross_Tii_Threshold	T1_32_SwathPool	T1_14_SwathPool	T2_32_SwathPool	T2_14_SwathPool	Ctrl_32_SwathPool	Ctrl_14_SwathPool	T1_32_iTRAQpool	T1_14_iTRAQpool	T2_32_iTRAQpool	T2_14_iTRAQpool	Ctrl_32_iTRAQpool	Ctrl_14_iTRAQpool2
17999166	417897	11961306	P1-G3	2580.24	OC case	DISCOVERY	Ti	1145	1145	Primary invasive epithelial malignant neoplasm	83103 Clear cell adenocarcinoma NOS	Grade 3	Ic	59.6	28.1	FALSE	FALSE	TRUE	FALSE	FALSE	FALSE	FALSE	FALSE	TRUE	FALSE	FALSE	FALSE	FALSE	FALSE
135901070	793824	11961300	P1-F9	4490.01	OC case	DISCOVERY	Ti	1690	1690	Primary borderline epithelial malignant neoplasm	84423 Serous cystadenoma, borderline malignancy (C56)	Not applicable	Ia	53.7	31	FALSE	FALSE	TRUE	FALSE	FALSE	FALSE	FALSE	FALSE	TRUE	FALSE	FALSE	FALSE	FALSE	FALSE
201522496	419532	11961297	P1-F6	1959.93	OC case	DISCOVERY	Ti	989	989	Primary invasive epithelial malignant neoplasm	83803 Endometriod carcinoma (C56)	Grade 2	Ic	61.9	30.4	TRUE	FALSE	TRUE	FALSE	FALSE	FALSE	FALSE	FALSE	TRUE	FALSE	FALSE	FALSE	FALSE	FALSE
317630871	824067	11961066	P2-C3	4450.68	OC case	DISCOVERY	Ti	1154	1154	Primary invasive epithelial malignant neoplasm	83803 Endometriod carcinoma (C56)	Grade 2	IIIc	56.4	28.2	FALSE	FALSE	TRUE	FALSE	FALSE	FALSE	FALSE	FALSE	TRUE	FALSE	FALSE	FALSE	FALSE	FALSE
434408569	700652	11961272	P1-D5	3664.92	OC case	DISCOVERY	Ti	2581	2581	Primary invasive epithelial malignant neoplasm	83803 Endometriod carcinoma (C56)	Grade 2	Ia	67.7	30.7	FALSE	FALSE	TRUE	FALSE	FALSE	FALSE	FALSE	FALSE	TRUE	FALSE	FALSE	FALSE	FALSE	FALSE
464377286	657163	11961304	P1-G1	4012.06	OC case	DISCOVERY	Ti	1696	1696	Primary invasive epithelial malignant neoplasm	83103 Clear cell adenocarcinoma NOS	Grade 3	IIc	73.6	23.8	FALSE	FALSE	TRUE	FALSE	FALSE	FALSE	FALSE	FALSE	TRUE	FALSE	FALSE	FALSE	FALSE	FALSE
470070901	498517	11961049	P2-A12	3624.38	OC case	DISCOVERY	Ti	2214	2214	Primary borderline epithelial malignant neoplasm	83801 Endometrioid adenoma, borderline malignancy (D39.1)	Not applicable	Ia	64.2	19.9	FALSE	FALSE	TRUE	FALSE	FALSE	FALSE	FALSE	FALSE	TRUE	FALSE	FALSE	FALSE	FALSE	FALSE
484687662	511793	11961064	P2-C1	3173.47	OC case	DISCOVERY	Ti	1211	1211	Primary borderline epithelial malignant neoplasm	84423 Serous cystadenoma, borderline malignancy (C56)	Borderline	Ib	69.7	27.8	FALSE	FALSE	TRUE	FALSE	FALSE	FALSE	FALSE	FALSE	TRUE	FALSE	FALSE	FALSE	FALSE	FALSE
527095944	11320	11961279	P1-D12	1494.63	OC case	DISCOVERY	Ti	2394	2394	Primary borderline epithelial malignant neoplasm	84423 Serous cystadenoma, borderline malignancy (C56)	Not applicable	Ia	70	29.5	TRUE	FALSE	TRUE	FALSE	FALSE	FALSE	FALSE	FALSE	TRUE	FALSE	FALSE	FALSE	FALSE	FALSE
663886040	942260	11961045	P2-A6	1987.45	OC case	DISCOVERY	Ti	1063	1063	Primary invasive epithelial malignant neoplasm	83813 Endometriod adenofibroma, malignant (C56)	Grade 2	IIa	60.4	30.1	TRUE	FALSE	TRUE	FALSE	FALSE	FALSE	FALSE	FALSE	TRUE	FALSE	FALSE	FALSE	FALSE	FALSE
675643386	12276	11961278	P1-D11	2815.54	OC case	DISCOVERY	Ti	2032	2032	Primary invasive epithelial malignant neoplasm	83803 Endometriod carcinoma (C56)	Grade 2	Ia	63.7	26.4	FALSE	FALSE	TRUE	FALSE	FALSE	FALSE	FALSE	FALSE	TRUE	FALSE	FALSE	FALSE	FALSE	FALSE
724002333	663949	11961293	P1-F2	4402.99	OC case	DISCOVERY	Ti	2254	2254	Primary borderline epithelial malignant neoplasm	84623 Papillary serous cystadenoma, borderline malignancy (C56)	Not applicable	Ia	73.1	23.2	FALSE	FALSE	TRUE	FALSE	FALSE	FALSE	FALSE	FALSE	TRUE	FALSE	FALSE	FALSE	FALSE	FALSE
748203339	185562	11961060	P2-C12	2292.14	OC case	DISCOVERY	Ti	2186	2186	Primary borderline epithelial malignant neoplasm	84423 Serous cystadenoma, borderline malignancy (C56)	Not applicable	Ic	73.3	26.6	FALSE	FALSE	TRUE	FALSE	FALSE	FALSE	FALSE	FALSE	TRUE	FALSE	FALSE	FALSE	FALSE	FALSE
755440249	670009	11961048	P2-C11	2565.71	OC case	DISCOVERY	Ti	1004	1004	Primary invasive epithelial malignant neoplasm	83103 Clear cell adenocarcinoma NOS	High Grade	Ia	71	37.8	FALSE	FALSE	TRUE	FALSE	FALSE	FALSE	FALSE	FALSE	TRUE	FALSE	FALSE	FALSE	FALSE	FALSE
790589904	380109	11961091	P2-E4	5055.56	OC case	DISCOVERY	Ti	1562	1562	Primary invasive epithelial malignant neoplasm	81403 Adenocarcinoma NOS	Grade 2	Ia	68.9	19.8	FALSE	FALSE	TRUE	FALSE	FALSE	FALSE	FALSE	FALSE	TRUE	FALSE	FALSE	FALSE	FALSE	FALSE
843417811	71072	11961284	P1-E5	4078.21	OC case	DISCOVERY	Ti	2202	2202	Primary borderline epithelial malignant neoplasm	84723 Mucinous cystadenoma, borderline malignancy (C56)	Not applicable	Ic	64	23.3	FALSE	FALSE	TRUE	FALSE	FALSE	FALSE	FALSE	FALSE	TRUE	FALSE	FALSE	FALSE	FALSE	FALSE
912789953	83957	11961314	P1-G11	4716.28	OC case	DISCOVERY	Ti	1760	1760	Primary borderline epithelial malignant neoplasm	84723 Mucinous cystadenoma, borderline malignancy (C56)	See text	Ia	62.7	22.8	FALSE	FALSE	TRUE	FALSE	FALSE	FALSE	FALSE	FALSE	TRUE	FALSE	FALSE	FALSE	FALSE	FALSE
984795406	68543	11961056	P2-B5	3990.98	OC case	DISCOVERY	Ti	1247	1247	Primary borderline epithelial malignant neoplasm	84423 Serous cystadenoma, borderline malignancy (C56)	Not applicable	Ic	55.5	24.1	FALSE	FALSE	TRUE	FALSE	FALSE	FALSE	FALSE	FALSE	TRUE	FALSE	FALSE	FALSE	FALSE	FALSE
985694026	523362	11961050	P2-A11	1427.86	OC case	DISCOVERY	Ti	1951	1951	Primary borderline epithelial malignant neoplasm	83811 Endometriod adenofibroma, borderline malignancy (D39.1)	Not applicable	Ia	65.8	32.2	TRUE	FALSE	TRUE	FALSE	FALSE	FALSE	FALSE	FALSE	TRUE	FALSE	FALSE	FALSE	FALSE	FALSE
17999166	960960	11961062	P2-D12	3423.46	OC case	DISCOVERY	Ti	388	388	Primary invasive epithelial malignant neoplasm	83103 Clear cell adenocarcinoma NOS	Grade 3	Ic	61.7	28.1	FALSE	FALSE	FALSE	TRUE	FALSE	FALSE	FALSE	FALSE	FALSE	TRUE	FALSE	FALSE	FALSE	FALSE
135901070	833055	11961242	P1-A11	5746.39	OC case	DISCOVERY	Ti	201	201	Primary borderline epithelial malignant neoplasm	84423 Serous cystadenoma, borderline malignancy (C56)	Not applicable	Ia	57.8	31	FALSE	FALSE	FALSE	TRUE	FALSE	FALSE	FALSE	FALSE	FALSE	TRUE	FALSE	FALSE	FALSE	FALSE
201522496	851558	11961239	P1-A8	1989.95	OC case	DISCOVERY	Ti	98	98	Primary invasive epithelial malignant neoplasm	83803 Endometriod carcinoma (C56)	Grade 2	Ic	64.4	30.4	TRUE	FALSE	FALSE	TRUE	FALSE	FALSE	FALSE	FALSE	FALSE	TRUE	FALSE	FALSE	FALSE	FALSE
317630871	217112	11961253	P1-B10	4365.89	OC case	DISCOVERY	Ti	369	369	Primary invasive epithelial malignant neoplasm	83803 Endometriod carcinoma (C56)	Grade 2	IIIc	58.6	28.2	FALSE	FALSE	FALSE	TRUE	FALSE	FALSE	FALSE	FALSE	FALSE	TRUE	FALSE	FALSE	FALSE	FALSE
434408569	881850	11961283	P1-E4	4373.03	OC case	DISCOVERY	Ti	363	363	Primary invasive epithelial malignant neoplasm	83803 Endometriod carcinoma (C56)	Grade 2	Ia	73.8	30.7	FALSE	FALSE	FALSE	TRUE	FALSE	FALSE	FALSE	FALSE	FALSE	TRUE	FALSE	FALSE	FALSE	FALSE
464377286	114298	11961232	P1-A1	5815.21	OC case	DISCOVERY	Ti	273	273	Primary invasive epithelial malignant neoplasm	83103 Clear cell adenocarcinoma NOS	Grade 3	IIc	77.5	23.8	FALSE	FALSE	FALSE	TRUE	FALSE	FALSE	FALSE	FALSE	FALSE	TRUE	FALSE	FALSE	FALSE	FALSE
470070901	567917	11961233	P1-A2	1480.56	OC case	DISCOVERY	Ti	156	156	Primary borderline epithelial malignant neoplasm	83801 Endometrioid adenoma, borderline malignancy (D39.1)	Not applicable	Ia	69.8	19.9	TRUE	FALSE	FALSE	TRUE	FALSE	FALSE	FALSE	FALSE	FALSE	TRUE	FALSE	FALSE	FALSE	FALSE
484687662	535707	11961299	P1-F8	2009.3	OC case	DISCOVERY	Ti	69	69	Primary borderline epithelial malignant neoplasm	84423 Serous cystadenoma, borderline malignancy (C56)	Borderline	Ib	72.9	27.8	TRUE	FALSE	FALSE	TRUE	FALSE	FALSE	FALSE	FALSE	FALSE	TRUE	FALSE	FALSE	FALSE	FALSE
527095944	994675	11961268	P1-D1	987.619	OC case	DISCOVERY	Ti	170	170	Primary borderline epithelial malignant neoplasm	84423 Serous cystadenoma, borderline malignancy (C56)	Not applicable	Ia	76.1	29.5	TRUE	FALSE	FALSE	TRUE	FALSE	FALSE	FALSE	FALSE	FALSE	TRUE	FALSE	FALSE	FALSE	FALSE
663886040	167862	11961044	P2-A5	1932.47	OC case	DISCOVERY	Ti	181	181	Primary invasive epithelial malignant neoplasm	83813 Endometriod adenofibroma, malignant (C56)	Grade 2	IIa	62.8	30.1	TRUE	FALSE	FALSE	TRUE	FALSE	FALSE	FALSE	FALSE	FALSE	TRUE	FALSE	FALSE	FALSE	FALSE
675643386	497616	11961042	P2-A3	3806.92	OC case	DISCOVERY	Ti	168	168	Primary invasive epithelial malignant neoplasm	83803 Endometriod carcinoma (C56)	Grade 2	Ia	68.8	26.4	FALSE	FALSE	FALSE	TRUE	FALSE	FALSE	FALSE	FALSE	FALSE	TRUE	FALSE	FALSE	FALSE	FALSE
724002333	136115	11961320	P1-H5	4119.33	OC case	DISCOVERY	Ti	106	106	Primary borderline epithelial malignant neoplasm	84623 Papillary serous cystadenoma, borderline malignancy (C56)	Not applicable	Ia	79	23.2	FALSE	FALSE	FALSE	TRUE	FALSE	FALSE	FALSE	FALSE	FALSE	TRUE	FALSE	FALSE	FALSE	FALSE
748203339	805880	11961326	P1-H11	1375.41	OC case	DISCOVERY	Ti	136	136	Primary borderline epithelial malignant neoplasm	84423 Serous cystadenoma, borderline malignancy (C56)	Not applicable	Ic	78.9	26.6	TRUE	FALSE	FALSE	TRUE	FALSE	FALSE	FALSE	FALSE	FALSE	TRUE	FALSE	FALSE	FALSE	FALSE
755440249	138564	11961327	P1-H12	1457.62	OC case	DISCOVERY	Ti	200	200	Primary invasive epithelial malignant neoplasm	83103 Clear cell adenocarcinoma NOS	High Grade	Ia	73.2	37.8	TRUE	FALSE	FALSE	TRUE	FALSE	FALSE	FALSE	FALSE	FALSE	TRUE	FALSE	FALSE	FALSE	FALSE
790589904	490733	11961321	P1-H6	4370.29	OC case	DISCOVERY	Ti	379	379	Primary invasive epithelial malignant neoplasm	81403 Adenocarcinoma NOS	Grade 2	Ia	72.2	19.8	FALSE	FALSE	FALSE	TRUE	FALSE	FALSE	FALSE	FALSE	FALSE	TRUE	FALSE	FALSE	FALSE	FALSE
843417811	918612	11961235	P1-A4	3555.19	OC case	DISCOVERY	Ti	98	98	Primary borderline epithelial malignant neoplasm	84723 Mucinous cystadenoma, borderline malignancy (C56)	Not applicable	Ic	69.8	23.3	FALSE	FALSE	FALSE	TRUE	FALSE	FALSE	FALSE	FALSE	FALSE	TRUE	FALSE	FALSE	FALSE	FALSE
912789953	316948	11961250	P1-B7	2977.74	OC case	DISCOVERY	Ti	274	274	Primary borderline epithelial malignant neoplasm	84723 Mucinous cystadenoma, borderline malignancy (C56)	See text	Ia	66.8	22.8	FALSE	FALSE	FALSE	TRUE	FALSE	FALSE	FALSE	FALSE	FALSE	TRUE	FALSE	FALSE	FALSE	FALSE
984795406	224636	11961271	P1-D4	2699.56	OC case	DISCOVERY	Ti	98	98	Primary borderline epithelial malignant neoplasm	84423 Serous cystadenoma, borderline malignancy (C56)	Not applicable	Ic	58.6	24.1	FALSE	FALSE	FALSE	TRUE	FALSE	FALSE	FALSE	FALSE	FALSE	TRUE	FALSE	FALSE	FALSE	FALSE
985694026	619756	11961041	P2-A2	982.535	OC case	DISCOVERY	Ti	125	125	Primary borderline epithelial malignant neoplasm	83811 Endometriod adenofibroma, borderline malignancy (D39.1)	Not applicable	Ia	70.8	32.2	TRUE	FALSE	FALSE	TRUE	FALSE	FALSE	FALSE	FALSE	FALSE	TRUE	FALSE	FALSE	FALSE	FALSE
110470995	510886	11961087	P2-A8	1947.42	OC case	DISCOVERY	Tii	2262	2262	Primary invasive epithelial malignant neoplasm	84413 Serous cystadenocarcinoma NOS (C56)	Grade 3	IIIc	59.3	24.2	TRUE	FALSE	FALSE	FALSE	TRUE	FALSE	FALSE	FALSE	FALSE	FALSE	TRUE	FALSE	FALSE	FALSE
194457161	898135	11961295	P1-F4	3934.21	OC case	DISCOVERY	Tii	1504	1504	Primary invasive epithelial malignant neoplasm	84413 Serous cystadenocarcinoma NOS (C56)	High Grade (3)	Ic	67.3	29.1	FALSE	FALSE	FALSE	FALSE	TRUE	FALSE	FALSE	FALSE	FALSE	FALSE	TRUE	FALSE	FALSE	FALSE
200255188	366709	11961076	P2-D1	3049.11	OC case	DISCOVERY	Tii	1088	1088	Primary invasive epithelial malignant neoplasm	81403 Adenocarcinoma NOS	Grade 3	Ia	66.4	28.1	FALSE	FALSE	FALSE	FALSE	TRUE	FALSE	FALSE	FALSE	FALSE	FALSE	TRUE	FALSE	FALSE	FALSE
232388532	875997	11961245	P1-B2	3334.82	OC case	DISCOVERY	Tii	2966	2966	Primary invasive epithelial malignant neoplasm	84413 Serous cystadenocarcinoma NOS (C56)	Grade 3	IIa	59.2	34.3	FALSE	FALSE	FALSE	FALSE	TRUE	FALSE	FALSE	FALSE	FALSE	FALSE	TRUE	FALSE	FALSE	FALSE
265692856	266893	11961303	P1-F12	2858.81	OC case	DISCOVERY	Tii	2760	2760	Primary invasive epithelial malignant neoplasm	84413 Serous cystadenocarcinoma NOS (C56)	Grade 3	Ic	65.4	20.8	FALSE	FALSE	FALSE	FALSE	TRUE	FALSE	FALSE	FALSE	FALSE	FALSE	TRUE	FALSE	FALSE	FALSE
278973659	739736	11961256	P1-C1	3536	OC case	DISCOVERY	Tii	1905	1905	Primary invasive epithelial malignant neoplasm	84413 Serous cystadenocarcinoma NOS (C56)	High Grade (3)	Ic	56.7	25	FALSE	FALSE	FALSE	FALSE	TRUE	FALSE	FALSE	FALSE	FALSE	FALSE	TRUE	FALSE	FALSE	FALSE
279033078	381805	11961318	P1-H3	2619.18	OC case	DISCOVERY	Tii	1037	1037	Primary invasive epithelial malignant neoplasm	84413 Serous cystadenocarcinoma NOS (C56)	Grade 3	IIIc	70.4	26.1	FALSE	FALSE	FALSE	FALSE	TRUE	FALSE	FALSE	FALSE	FALSE	FALSE	TRUE	FALSE	FALSE	FALSE
308737565	402834	11961047	P2-A9	3637.14	OC case	DISCOVERY	Tii	1490	1490	Primary invasive epithelial malignant neoplasm	84413 Serous cystadenocarcinoma NOS (C56)	High Grade	IIa	62.6	24.2	FALSE	FALSE	FALSE	FALSE	TRUE	FALSE	FALSE	FALSE	FALSE	FALSE	TRUE	FALSE	FALSE	FALSE
362114274	957005	11961308	P1-G5	4298.49	OC case	DISCOVERY	Tii	1596	1596	No adnexal histology	84413 Serous cystadenocarcinoma NOS (C56)	Grade 3	IIIc	63.2	32.8	FALSE	FALSE	FALSE	FALSE	TRUE	FALSE	FALSE	FALSE	FALSE	FALSE	TRUE	FALSE	FALSE	FALSE
372364859	391375	11961252	P1-B9	11290.1	OC case	DISCOVERY	Tii	2392	2392	Primary invasive epithelial malignant neoplasm	84413 Serous cystadenocarcinoma NOS (C56)	High Grade	IIIc	73.1	27.2	FALSE	TRUE	FALSE	FALSE	TRUE	FALSE	FALSE	FALSE	FALSE	FALSE	TRUE	FALSE	FALSE	FALSE
399350566	748265	11961292	P1-F1	4630.31	OC case	DISCOVERY	Tii	2023	2023	Primary invasive epithelial malignant neoplasm	84413 Serous cystadenocarcinoma NOS (C56)	High Grade	IIIc	50.6	24.9	FALSE	FALSE	FALSE	FALSE	TRUE	FALSE	FALSE	FALSE	FALSE	FALSE	TRUE	FALSE	FALSE	FALSE
483170855	433277	11961290	P1-E11	6132.76	OC case	DISCOVERY	Tii	1786	1786	Primary invasive epithelial malignant neoplasm	89803 Carcinosarcoma NOS	High Grade	IIIc	59.6	24.1	FALSE	FALSE	FALSE	FALSE	TRUE	FALSE	FALSE	FALSE	FALSE	FALSE	TRUE	FALSE	FALSE	FALSE
558616273	251	11961086	P2-D11	5272.44	OC case	DISCOVERY	Tii	1989	1989	Primary invasive epithelial malignant neoplasm	81403 Adenocarcinoma NOS	High Grade	IIIb	65.8	30.4	FALSE	FALSE	FALSE	FALSE	TRUE	FALSE	FALSE	FALSE	TRUE	FALSE	FALSE	FALSE	FALSE	FALSE
561389800	786454	11961079	P2-D4	6631.84	OC case	DISCOVERY	Tii	2874	2874	Primary invasive epithelial malignant neoplasm	84413 Serous cystadenocarcinoma NOS (C56)	High Grade	IIc	54.6	24.5	FALSE	FALSE	FALSE	FALSE	TRUE	FALSE	FALSE	FALSE	FALSE	FALSE	TRUE	FALSE	FALSE	FALSE
568063587	56638	11961315	P1-G12	4039.61	OC case	DISCOVERY	Tii	1550	1550	No adnexal histology	81403 Adenocarcinoma NOS	High Grade (2)	IIb	65.9	19.2	FALSE	FALSE	FALSE	FALSE	TRUE	FALSE	FALSE	FALSE	FALSE	FALSE	TRUE	FALSE	FALSE	FALSE
594848963	124376	11961287	P1-E8	3148	OC case	DISCOVERY	Tii	1132	1132	Primary invasive epithelial malignant neoplasm	84413 Serous cystadenocarcinoma NOS (C56)	High Grade	IIIb	67.9	43.2	FALSE	FALSE	FALSE	FALSE	TRUE	FALSE	FALSE	FALSE	FALSE	FALSE	TRUE	FALSE	FALSE	FALSE
608457341	711339	11961083	P2-D8	4201.92	OC case	DISCOVERY	Tii	1238	1238	Primary invasive epithelial malignant neoplasm	84413 Serous cystadenocarcinoma NOS (C56)	High Grade	IIc	55.6	24.9	FALSE	FALSE	FALSE	FALSE	TRUE	FALSE	FALSE	FALSE	FALSE	FALSE	TRUE	FALSE	FALSE	FALSE
687799844	510225	11961251	P1-B8	4428.99	OC case	DISCOVERY	Tii	1953	1953	Primary invasive epithelial malignant neoplasm	84413 Serous cystadenocarcinoma NOS (C56)	High Grade	Ic	54.9	29.9	FALSE	FALSE	FALSE	FALSE	TRUE	FALSE	FALSE	FALSE	FALSE	FALSE	TRUE	FALSE	FALSE	FALSE
724953430	168208	11961257	P1-C2	3813.38	OC case	DISCOVERY	Tii	2386	2386	Primary invasive epithelial malignant neoplasm	84413 Serous cystadenocarcinoma NOS (C56)	High Grade	IIIc	59.9	20.6	FALSE	FALSE	FALSE	FALSE	TRUE	FALSE	FALSE	FALSE	FALSE	FALSE	TRUE	FALSE	FALSE	FALSE
731921532	850436	11961063	P2-B12	17607.7	OC case	DISCOVERY	Tii	1689	1689	Primary invasive epithelial malignant neoplasm	84603 Papillary serous cystadenocarcinoma (C56)	Grade 3	IIIc	62.3	26.9	FALSE	TRUE	FALSE	FALSE	TRUE	FALSE	FALSE	FALSE	FALSE	FALSE	TRUE	FALSE	FALSE	FALSE
738323921	984441	11961262	P1-C7	2633.41	OC case	DISCOVERY	Tii	1603	1603	Primary invasive epithelial malignant neoplasm	84603 Papillary serous cystadenocarcinoma (C56)	Grade 3	IIc	65.5	25.7	FALSE	FALSE	FALSE	FALSE	TRUE	FALSE	FALSE	FALSE	FALSE	FALSE	TRUE	FALSE	FALSE	FALSE
765248632	992515	11961265	P1-C10	3278.26	OC case	DISCOVERY	Tii	1987	1987	Primary invasive epithelial malignant neoplasm	83803 Endometriod carcinoma (C56)	Grade 3	Ic	61.1	24.4	FALSE	FALSE	FALSE	FALSE	TRUE	FALSE	FALSE	FALSE	TRUE	FALSE	FALSE	FALSE	FALSE	FALSE
772888733	635580	11961059	P2-B8	2344.08	OC case	DISCOVERY	Tii	1733	1733	Primary invasive epithelial malignant neoplasm	84413 Serous cystadenocarcinoma NOS (C56)	High Grade (3)	IIIc	67.2	24.3	FALSE	FALSE	FALSE	FALSE	TRUE	FALSE	FALSE	FALSE	FALSE	FALSE	TRUE	FALSE	FALSE	FALSE
795512492	719041	11961322	P1-H7	3264.83	OC case	DISCOVERY	Tii	1707	1707	Primary invasive epithelial malignant neoplasm	84413 Serous cystadenocarcinoma NOS (C56)	High Grade	IIIc	60	31.7	FALSE	FALSE	FALSE	FALSE	TRUE	FALSE	FALSE	FALSE	FALSE	FALSE	TRUE	FALSE	FALSE	FALSE
884069691	313709	11961317	P1-H2	NA	OC case	DISCOVERY	Tii	1125	1125	Primary invasive epithelial malignant neoplasm	84413 Serous cystadenocarcinoma NOS (C56)	High Grade (2)	Ic	60.5	23.8	FALSE	FALSE	FALSE	FALSE	TRUE	FALSE	FALSE	FALSE	FALSE	FALSE	TRUE	FALSE	FALSE	FALSE
888427346	44126	11961135	P2-B10	2816.82	OC case	DISCOVERY	Tii	1062	1062	Primary invasive epithelial malignant neoplasm	83803 Endometriod carcinoma (C56)	Grade 3	IIb	61	36	FALSE	FALSE	FALSE	FALSE	TRUE	FALSE	FALSE	FALSE	TRUE	FALSE	FALSE	FALSE	FALSE	FALSE
948652727	622799	11961298	P1-F7	3433.5	OC case	DISCOVERY	Tii	1683	1683	Primary invasive epithelial malignant neoplasm	84413 Serous cystadenocarcinoma NOS (C56)	High Grade	IIIc	62.8	26.4	FALSE	FALSE	FALSE	FALSE	TRUE	FALSE	FALSE	FALSE	FALSE	FALSE	TRUE	FALSE	FALSE	FALSE
110470995	94818	11961267	P1-C12	3001.75	OC case	DISCOVERY	Tii	98	98	Primary invasive epithelial malignant neoplasm	84413 Serous cystadenocarcinoma NOS (C56)	Grade 3	IIIc	65.2	24.2	FALSE	FALSE	FALSE	FALSE	FALSE	TRUE	FALSE	FALSE	FALSE	FALSE	FALSE	TRUE	FALSE	FALSE
194457161	953305	11961069	P2-C6	3481.38	OC case	DISCOVERY	Tii	104	104	Primary invasive epithelial malignant neoplasm	84413 Serous cystadenocarcinoma NOS (C56)	High Grade (3)	Ic	71.1	29.1	FALSE	FALSE	FALSE	FALSE	FALSE	TRUE	FALSE	FALSE	FALSE	FALSE	FALSE	TRUE	FALSE	FALSE
200255188	988420	11961090	P2-E3	3268.89	OC case	DISCOVERY	Tii	113	113	Primary invasive epithelial malignant neoplasm	81403 Adenocarcinoma NOS	Grade 3	Ia	69	28.1	FALSE	FALSE	FALSE	FALSE	FALSE	TRUE	FALSE	FALSE	FALSE	FALSE	FALSE	TRUE	FALSE	FALSE
232388532	47975	11961078	P2-D3	4040.77	OC case	DISCOVERY	Tii	97	97	Primary invasive epithelial malignant neoplasm	84413 Serous cystadenocarcinoma NOS (C56)	Grade 3	IIa	67.1	34.3	FALSE	FALSE	FALSE	FALSE	FALSE	TRUE	FALSE	FALSE	FALSE	FALSE	FALSE	TRUE	FALSE	FALSE
265692856	998746	11961088	P2-E1	4944.66	OC case	DISCOVERY	Tii	107	107	Primary invasive epithelial malignant neoplasm	84413 Serous cystadenocarcinoma NOS (C56)	Grade 3	Ic	72.7	20.8	FALSE	FALSE	FALSE	FALSE	FALSE	TRUE	FALSE	FALSE	FALSE	FALSE	FALSE	TRUE	FALSE	FALSE
278973659	91068	11961312	P1-G9	3989.13	OC case	DISCOVERY	Tii	355	355	Primary invasive epithelial malignant neoplasm	84413 Serous cystadenocarcinoma NOS (C56)	High Grade (3)	Ic	60.9	25	FALSE	FALSE	FALSE	FALSE	FALSE	TRUE	FALSE	FALSE	FALSE	FALSE	FALSE	TRUE	FALSE	FALSE
279033078	531219	11961324	P1-H9	3301.23	OC case	DISCOVERY	Tii	108	108	Primary invasive epithelial malignant neoplasm	84413 Serous cystadenocarcinoma NOS (C56)	Grade 3	IIIc	73	26.1	FALSE	FALSE	FALSE	FALSE	FALSE	TRUE	FALSE	FALSE	FALSE	FALSE	FALSE	TRUE	FALSE	FALSE
308737565	595218	11961296	P1-F5	4154.79	OC case	DISCOVERY	Tii	163	163	Primary invasive epithelial malignant neoplasm	84413 Serous cystadenocarcinoma NOS (C56)	High Grade	IIa	66.3	24.2	FALSE	FALSE	FALSE	FALSE	FALSE	TRUE	FALSE	FALSE	FALSE	FALSE	FALSE	TRUE	FALSE	FALSE
362114274	25149	11961061	P2-C10	4039.66	OC case	DISCOVERY	Tii	142	142	No adnexal histology	84413 Serous cystadenocarcinoma NOS (C56)	Grade 3	IIIc	67.2	32.8	FALSE	FALSE	FALSE	FALSE	FALSE	TRUE	FALSE	FALSE	FALSE	FALSE	FALSE	TRUE	FALSE	FALSE
372364859	555260	11961234	P1-A3	7555.47	OC case	DISCOVERY	Tii	127	127	Primary invasive epithelial malignant neoplasm	84413 Serous cystadenocarcinoma NOS (C56)	High Grade	IIIc	79.3	27.2	FALSE	FALSE	FALSE	FALSE	FALSE	TRUE	FALSE	FALSE	FALSE	FALSE	FALSE	TRUE	FALSE	FALSE
399350566	391555	11961301	P1-F10	4871.88	OC case	DISCOVERY	Tii	120	120	Primary invasive epithelial malignant neoplasm	84413 Serous cystadenocarcinoma NOS (C56)	High Grade	IIIc	55.8	24.9	FALSE	FALSE	FALSE	FALSE	FALSE	TRUE	FALSE	FALSE	FALSE	FALSE	FALSE	TRUE	FALSE	FALSE
483170855	760349	11961313	P1-G10	4228.84	OC case	DISCOVERY	Tii	293	293	Primary invasive epithelial malignant neoplasm	89803 Carcinosarcoma NOS	High Grade	IIIc	63.7	24.1	FALSE	FALSE	FALSE	FALSE	FALSE	TRUE	FALSE	FALSE	FALSE	FALSE	FALSE	TRUE	FALSE	FALSE
558616273	294764	11961246	P1-B3	4803.82	OC case	DISCOVERY	Tii	162	162	Primary invasive epithelial malignant neoplasm	81403 Adenocarcinoma NOS	High Grade	IIIb	70.8	30.4	FALSE	FALSE	FALSE	FALSE	FALSE	TRUE	FALSE	FALSE	FALSE	TRUE	FALSE	FALSE	FALSE	FALSE
561389800	100617	11961254	P1-B11	4298.73	OC case	DISCOVERY	Tii	91	91	Primary invasive epithelial malignant neoplasm	84413 Serous cystadenocarcinoma NOS (C56)	High Grade	IIc	62.2	24.5	FALSE	FALSE	FALSE	FALSE	FALSE	TRUE	FALSE	FALSE	FALSE	FALSE	FALSE	TRUE	FALSE	FALSE
568063587	568526	11961241	P1-A10	5288.03	OC case	DISCOVERY	Tii	179	179	No adnexal histology	81403 Adenocarcinoma NOS	High Grade (2)	IIb	69.7	19.2	FALSE	FALSE	FALSE	FALSE	FALSE	TRUE	FALSE	FALSE	FALSE	FALSE	FALSE	TRUE	FALSE	FALSE
594848963	706717	11961277	P1-D10	3827.69	OC case	DISCOVERY	Tii	99	99	Primary invasive epithelial malignant neoplasm	84413 Serous cystadenocarcinoma NOS (C56)	High Grade	IIIb	70.8	43.2	FALSE	FALSE	FALSE	FALSE	FALSE	TRUE	FALSE	FALSE	FALSE	FALSE	FALSE	TRUE	FALSE	FALSE
608457341	203866	11961259	P1-C4	3428.44	OC case	DISCOVERY	Tii	119	119	Primary invasive epithelial malignant neoplasm	84413 Serous cystadenocarcinoma NOS (C56)	High Grade	IIc	58.7	24.9	FALSE	FALSE	FALSE	FALSE	FALSE	TRUE	FALSE	FALSE	FALSE	FALSE	FALSE	TRUE	FALSE	FALSE
687799844	474072	11961072	P2-C9	4539.79	OC case	DISCOVERY	Tii	113	113	Primary invasive epithelial malignant neoplasm	84413 Serous cystadenocarcinoma NOS (C56)	High Grade	Ic	60	29.9	FALSE	FALSE	FALSE	FALSE	FALSE	TRUE	FALSE	FALSE	FALSE	FALSE	FALSE	TRUE	FALSE	FALSE
724953430	970315	11961266	P1-C11	2229.68	OC case	DISCOVERY	Tii	110	110	Primary invasive epithelial malignant neoplasm	84413 Serous cystadenocarcinoma NOS (C56)	High Grade	IIIc	66.2	20.6	FALSE	FALSE	FALSE	FALSE	FALSE	TRUE	FALSE	FALSE	FALSE	FALSE	FALSE	TRUE	FALSE	FALSE
731921532	720071	11961073	P2-D10	7320.36	OC case	DISCOVERY	Tii	87	87	Primary invasive epithelial malignant neoplasm	84603 Papillary serous cystadenocarcinoma (C56)	Grade 3	IIIc	66.7	26.9	FALSE	FALSE	FALSE	FALSE	FALSE	TRUE	FALSE	FALSE	FALSE	FALSE	FALSE	TRUE	FALSE	FALSE
738323921	433087	11961275	P1-D8	5524.86	OC case	DISCOVERY	Tii	112	112	Primary invasive epithelial malignant neoplasm	84603 Papillary serous cystadenocarcinoma (C56)	Grade 3	IIc	69.6	25.7	FALSE	FALSE	FALSE	FALSE	FALSE	TRUE	FALSE	FALSE	FALSE	FALSE	FALSE	TRUE	FALSE	FALSE
765248632	59811	11961240	P1-A9	3321.33	OC case	DISCOVERY	Tii	97	97	Primary invasive epithelial malignant neoplasm	83803 Endometriod carcinoma (C56)	Grade 3	Ic	66.3	24.4	FALSE	FALSE	FALSE	FALSE	FALSE	TRUE	FALSE	FALSE	FALSE	TRUE	FALSE	FALSE	FALSE	FALSE
772888733	762652	11961255	P1-B12	NA	OC case	DISCOVERY	Tii	344	344	Primary invasive epithelial malignant neoplasm	84413 Serous cystadenocarcinoma NOS (C56)	High Grade (3)	IIIc	71	24.3	FALSE	FALSE	FALSE	FALSE	FALSE	TRUE	FALSE	FALSE	FALSE	FALSE	FALSE	TRUE	FALSE	FALSE
795512492	527451	11961244	P1-B1	NA	OC case	DISCOVERY	Tii	217	217	Primary invasive epithelial malignant neoplasm	84413 Serous cystadenocarcinoma NOS (C56)	High Grade	IIIc	64	31.7	FALSE	FALSE	FALSE	FALSE	FALSE	TRUE	FALSE	FALSE	FALSE	FALSE	FALSE	TRUE	FALSE	FALSE
884069691	772855	11961070	P2-C7	3980.73	OC case	DISCOVERY	Tii	194	194	Primary invasive epithelial malignant neoplasm	84413 Serous cystadenocarcinoma NOS (C56)	High Grade (2)	Ic	63.1	23.8	FALSE	FALSE	FALSE	FALSE	FALSE	TRUE	FALSE	FALSE	FALSE	FALSE	FALSE	TRUE	FALSE	FALSE
888427346	454232	11961261	P1-C6	2969.27	OC case	DISCOVERY	Tii	98	98	Primary invasive epithelial malignant neoplasm	83803 Endometriod carcinoma (C56)	Grade 3	IIb	63.7	36	FALSE	FALSE	FALSE	FALSE	FALSE	TRUE	FALSE	FALSE	FALSE	TRUE	FALSE	FALSE	FALSE	FALSE
948652727	434459	11961071	P2-C8	3018.3	OC case	DISCOVERY	Tii	108	108	Primary invasive epithelial malignant neoplasm	84413 Serous cystadenocarcinoma NOS (C56)	High Grade	IIIc	67.1	26.4	FALSE	FALSE	FALSE	FALSE	FALSE	TRUE	FALSE	FALSE	FALSE	FALSE	FALSE	TRUE	FALSE	FALSE
19424147	525713	11961093	P2-E6	3098.68	Control	DISCOVERY	ctrl	NA	1600.5					67.1	25	FALSE	FALSE	FALSE	FALSE	FALSE	FALSE	TRUE	FALSE	FALSE	FALSE	FALSE	FALSE	TRUE	FALSE
33719698	732730	11961258	P1-C3	4149.41	Control	DISCOVERY	ctrl	NA	1157.5					68	20.8	FALSE	FALSE	FALSE	FALSE	FALSE	FALSE	TRUE	FALSE	FALSE	FALSE	FALSE	FALSE	TRUE	FALSE
45006134	136793	11961264	P1-C9	3919.79	Control	DISCOVERY	ctrl	NA	1608.5					64.6	30.1	FALSE	FALSE	FALSE	FALSE	FALSE	FALSE	TRUE	FALSE	FALSE	FALSE	FALSE	FALSE	TRUE	FALSE
51926407	526608	11961067	P2-C4	3148.55	Control	DISCOVERY	ctrl	NA	2324.5					58.9	24.8	FALSE	FALSE	FALSE	FALSE	FALSE	FALSE	TRUE	FALSE	FALSE	FALSE	FALSE	FALSE	TRUE	FALSE
116139130	707491	11961325	P1-H10	5378.62	Control	DISCOVERY	ctrl	NA	1130					69.7	30.9	FALSE	FALSE	FALSE	FALSE	FALSE	FALSE	TRUE	FALSE	FALSE	FALSE	FALSE	FALSE	TRUE	FALSE
171764755	192485	11961270	P1-D3	4153.65	Control	DISCOVERY	ctrl	NA	1851.5					56.7	25	FALSE	FALSE	FALSE	FALSE	FALSE	FALSE	TRUE	FALSE	FALSE	FALSE	FALSE	FALSE	TRUE	FALSE
197612180	718913	11961055	P2-B4	2234.54	Control	DISCOVERY	ctrl	NA	1693					62.5	32.8	FALSE	FALSE	FALSE	FALSE	FALSE	FALSE	TRUE	FALSE	FALSE	FALSE	FALSE	FALSE	TRUE	FALSE
258992491	94154	11961294	P1-F3	3530.53	Control	DISCOVERY	ctrl	NA	1252.5					60	24.8	FALSE	FALSE	FALSE	FALSE	FALSE	FALSE	TRUE	FALSE	FALSE	FALSE	FALSE	FALSE	TRUE	FALSE
261628173	470280	11961247	P1-B4	NA	Control	DISCOVERY	ctrl	NA	1974.5					54.6	23.8	FALSE	FALSE	FALSE	FALSE	FALSE	FALSE	TRUE	FALSE	FALSE	FALSE	FALSE	FALSE	TRUE	FALSE
274112830	970610	11961310	P1-G7	2128.26	Control	DISCOVERY	ctrl	NA	2005.5					58.8	22.7	TRUE	FALSE	FALSE	FALSE	FALSE	FALSE	TRUE	FALSE	FALSE	FALSE	FALSE	FALSE	TRUE	FALSE
301592458	685815	11961054	P2-B3	3327.47	Control	DISCOVERY	ctrl	NA	2808					65.5	23.1	FALSE	FALSE	FALSE	FALSE	FALSE	FALSE	TRUE	FALSE	FALSE	FALSE	FALSE	FALSE	TRUE	FALSE
311730635	36910	11961074	P2-B11	3897.83	Control	DISCOVERY	ctrl	NA	1360					55.1	25.3	FALSE	FALSE	FALSE	FALSE	FALSE	FALSE	TRUE	FALSE	FALSE	FALSE	FALSE	FALSE	TRUE	FALSE
348754439	885581	11961307	P1-G4	3194.91	Control	DISCOVERY	ctrl	NA	1602					63	26.4	FALSE	FALSE	FALSE	FALSE	FALSE	FALSE	TRUE	FALSE	FALSE	FALSE	FALSE	FALSE	TRUE	FALSE
355727795	709994	11961269	P1-D2	3216.59	Control	DISCOVERY	ctrl	NA	2323.5					60.2	26.3	FALSE	FALSE	FALSE	FALSE	FALSE	FALSE	TRUE	FALSE	FALSE	FALSE	FALSE	FALSE	TRUE	FALSE
502670686	717920	11961046	P2-A7	4756.61	Control	DISCOVERY	ctrl	NA	1862.5					59.9	25.6	FALSE	FALSE	FALSE	FALSE	FALSE	FALSE	TRUE	FALSE	FALSE	FALSE	FALSE	FALSE	TRUE	FALSE
503728636	869416	11961249	P1-B6	4111.24	Control	DISCOVERY	ctrl	NA	2012					64	25.7	FALSE	FALSE	FALSE	FALSE	FALSE	FALSE	TRUE	FALSE	FALSE	FALSE	FALSE	FALSE	TRUE	FALSE
508535212	218494	11961286	P1-E7	5086.71	Control	DISCOVERY	ctrl	NA	1840.5					66.7	23.7	FALSE	FALSE	FALSE	FALSE	FALSE	FALSE	TRUE	FALSE	FALSE	FALSE	FALSE	FALSE	TRUE	FALSE
528026442	250715	11961058	P2-B7	2822.13	Control	DISCOVERY	ctrl	NA	1675.5					65.7	25.5	FALSE	FALSE	FALSE	FALSE	FALSE	FALSE	TRUE	FALSE	FALSE	FALSE	FALSE	FALSE	TRUE	FALSE
712273757	642324	11961302	P1-F11	NA	Control	DISCOVERY	ctrl	NA	1616.5					51.4	22.5	FALSE	FALSE	FALSE	FALSE	FALSE	FALSE	TRUE	FALSE	FALSE	FALSE	FALSE	FALSE	TRUE	FALSE
802825225	856733	11961089	P2-E2	3968.29	Control	DISCOVERY	ctrl	NA	1331					63	24.1	FALSE	FALSE	FALSE	FALSE	FALSE	FALSE	TRUE	FALSE	FALSE	FALSE	FALSE	FALSE	TRUE	FALSE
820053026	834557	11961316	P1-H1	8101.9	Control	DISCOVERY	ctrl	NA	2171.5					54.8	22.9	FALSE	FALSE	FALSE	FALSE	FALSE	FALSE	TRUE	FALSE	FALSE	FALSE	FALSE	FALSE	TRUE	FALSE
841590783	641754	11961075	P2-B9	2942.5	Control	DISCOVERY	ctrl	NA	1568					63.1	21.6	FALSE	FALSE	FALSE	FALSE	FALSE	FALSE	TRUE	FALSE	FALSE	FALSE	FALSE	FALSE	TRUE	FALSE
912731914	308227	11961305	P1-G2	3161.4	Control	DISCOVERY	ctrl	NA	1573					65.5	20.2	FALSE	FALSE	FALSE	FALSE	FALSE	FALSE	TRUE	FALSE	FALSE	FALSE	FALSE	FALSE	TRUE	FALSE
19424147	734756	11961281	P1-E2	3289.14	Control	DISCOVERY	ctrl	NA	104					71.2	25	FALSE	FALSE	FALSE	FALSE	FALSE	FALSE	FALSE	TRUE	FALSE	FALSE	FALSE	FALSE	FALSE	TRUE
33719698	438870	11961309	P1-G6	4035.27	Control	DISCOVERY	ctrl	NA	99					70.9	20.8	FALSE	FALSE	FALSE	FALSE	FALSE	FALSE	FALSE	TRUE	FALSE	FALSE	FALSE	FALSE	FALSE	TRUE
45006134	412329	11961052	P2-B1	4551.07	Control	DISCOVERY	ctrl	NA	112					68.7	30.1	FALSE	FALSE	FALSE	FALSE	FALSE	FALSE	FALSE	TRUE	FALSE	FALSE	FALSE	FALSE	FALSE	TRUE
51926407	812238	11961273	P1-D6	4276.63	Control	DISCOVERY	ctrl	NA	98					65	24.8	FALSE	FALSE	FALSE	FALSE	FALSE	FALSE	FALSE	TRUE	FALSE	FALSE	FALSE	FALSE	FALSE	TRUE
116139130	388681	11961057	P2-B6	3813.91	Control	DISCOVERY	ctrl	NA	108					72.5	30.9	FALSE	FALSE	FALSE	FALSE	FALSE	FALSE	FALSE	TRUE	FALSE	FALSE	FALSE	FALSE	FALSE	TRUE
171764755	44898	11961291	P1-E12	4916.04	Control	DISCOVERY	ctrl	NA	355					60.8	25	FALSE	FALSE	FALSE	FALSE	FALSE	FALSE	FALSE	TRUE	FALSE	FALSE	FALSE	FALSE	FALSE	TRUE
197612180	860059	11961263	P1-C8	2715.14	Control	DISCOVERY	ctrl	NA	87					66.9	32.8	FALSE	FALSE	FALSE	FALSE	FALSE	FALSE	FALSE	TRUE	FALSE	FALSE	FALSE	FALSE	FALSE	TRUE
258992491	255579	11961248	P1-B5	3494.99	Control	DISCOVERY	ctrl	NA	194					62.9	24.8	FALSE	FALSE	FALSE	FALSE	FALSE	FALSE	FALSE	TRUE	FALSE	FALSE	FALSE	FALSE	FALSE	TRUE
261628173	967137	11961285	P1-E6	2806.16	Control	DISCOVERY	ctrl	NA	113					59.7	23.8	FALSE	FALSE	FALSE	FALSE	FALSE	FALSE	FALSE	TRUE	FALSE	FALSE	FALSE	FALSE	FALSE	TRUE
274112830	443121	11961082	P2-D7	1892.08	Control	DISCOVERY	ctrl	NA	217					63.7	22.7	TRUE	FALSE	FALSE	FALSE	FALSE	FALSE	FALSE	TRUE	FALSE	FALSE	FALSE	FALSE	FALSE	TRUE
301592458	463508	11961289	P1-E10	5723.49	Control	DISCOVERY	ctrl	NA	107					72.9	23.1	FALSE	FALSE	FALSE	FALSE	FALSE	FALSE	FALSE	TRUE	FALSE	FALSE	FALSE	FALSE	FALSE	TRUE
311730635	655350	11961280	P1-E1	2705.59	Control	DISCOVERY	ctrl	NA	119					58.5	25.3	FALSE	FALSE	FALSE	FALSE	FALSE	FALSE	FALSE	TRUE	FALSE	FALSE	FALSE	FALSE	FALSE	TRUE
348754439	638119	11961243	P1-A12	3080.21	Control	DISCOVERY	ctrl	NA	142					67	26.4	FALSE	FALSE	FALSE	FALSE	FALSE	FALSE	FALSE	TRUE	FALSE	FALSE	FALSE	FALSE	FALSE	TRUE
355727795	828850	11961238	P1-A7	3939.74	Control	DISCOVERY	ctrl	NA	97					66.3	26.3	FALSE	FALSE	FALSE	FALSE	FALSE	FALSE	FALSE	TRUE	FALSE	FALSE	FALSE	FALSE	FALSE	TRUE
502670686	879636	11961276	P1-D9	5686.58	Control	DISCOVERY	ctrl	NA	293					64.2	25.6	FALSE	FALSE	FALSE	FALSE	FALSE	FALSE	FALSE	TRUE	FALSE	FALSE	FALSE	FALSE	FALSE	TRUE
503728636	161390	11961077	P2-D2	4328.89	Control	DISCOVERY	ctrl	NA	260					68.8	25.7	FALSE	FALSE	FALSE	FALSE	FALSE	FALSE	FALSE	TRUE	FALSE	FALSE	FALSE	FALSE	FALSE	TRUE
508535212	983774	11961040	P2-A1	4608.42	Control	DISCOVERY	ctrl	NA	344					70.8	23.7	FALSE	FALSE	FALSE	FALSE	FALSE	FALSE	FALSE	TRUE	FALSE	FALSE	FALSE	FALSE	FALSE	TRUE
528026442	224542	11961065	P2-C2	5522.91	Control	DISCOVERY	ctrl	NA	179					69.8	25.5	FALSE	FALSE	FALSE	FALSE	FALSE	FALSE	FALSE	TRUE	FALSE	FALSE	FALSE	FALSE	FALSE	TRUE
712273757	211619	11961081	P2-D6	3538.75	Control	DISCOVERY	ctrl	NA	120					55.5	22.5	FALSE	FALSE	FALSE	FALSE	FALSE	FALSE	FALSE	TRUE	FALSE	FALSE	FALSE	FALSE	FALSE	TRUE
802825225	183336	11961260	P1-C5	6267.21	Control	DISCOVERY	ctrl	NA	163					66.2	24.1	FALSE	FALSE	FALSE	FALSE	FALSE	FALSE	FALSE	TRUE	FALSE	FALSE	FALSE	FALSE	FALSE	TRUE
820053026	714932	11961053	P2-B2	4731.87	Control	DISCOVERY	ctrl	NA	91					60.5	22.9	FALSE	FALSE	FALSE	FALSE	FALSE	FALSE	FALSE	TRUE	FALSE	FALSE	FALSE	FALSE	FALSE	TRUE
841590783	899815	11961319	P1-H4	3659.49	Control	DISCOVERY	ctrl	NA	108					67.1	21.6	FALSE	FALSE	FALSE	FALSE	FALSE	FALSE	FALSE	TRUE	FALSE	FALSE	FALSE	FALSE	FALSE	TRUE
912731914	989597	11961236	P1-A5	2700.2	Control	DISCOVERY	ctrl	NA	113					69.5	20.2	FALSE	FALSE	FALSE	FALSE	FALSE	FALSE	FALSE	TRUE	FALSE	FALSE	FALSE	FALSE	FALSE	TRUE
242304998	888534	11961288	P1-E9	4177.91	OC case	DISCOVERY	Tii	2267	2267	Primary invasive epithelial malignant neoplasm	84413 Serous cystadenocarcinoma NOS (C56)	High Grade	IIa	58.8	23.3	FALSE	FALSE	FALSE	FALSE	FALSE	FALSE	FALSE	FALSE	TRUE	FALSE	FALSE	FALSE	FALSE	FALSE
242304998	359610	11961043	P2-A4	4604.93	OC case	DISCOVERY	Tii	392	392	Primary invasive epithelial malignant neoplasm	84413 Serous cystadenocarcinoma NOS (C56)	High Grade	IIa	63.9	23.3	FALSE	FALSE	FALSE	FALSE	FALSE	FALSE	FALSE	FALSE	FALSE	TRUE	FALSE	FALSE	FALSE	FALSE
364510268	971007	11961274	P1-D7	2916.2	OC case	DISCOVERY	Tii	260	260	Primary invasive epithelial malignant neoplasm	84413 Serous cystadenocarcinoma NOS (C56)	Grade 3	IIIb	68.9	25.2	FALSE	FALSE	FALSE	FALSE	FALSE	FALSE	FALSE	FALSE	FALSE	FALSE	FALSE	TRUE	FALSE	FALSE
364510268	953904	11961121	P2-A10	3835.88	OC case	DISCOVERY	Tii	2121	2121	Primary invasive epithelial malignant neoplasm	84413 Serous cystadenocarcinoma NOS (C56)	Grade 3	IIIb	63.8	25.2	FALSE	FALSE	FALSE	FALSE	FALSE	FALSE	FALSE	FALSE	FALSE	FALSE	TRUE	FALSE	FALSE	FALSE
399065499	381583	11961311	P1-G8	806.581	Control*	DISCOVERY	ctrl	NA	127					78.6	24.8	TRUE	FALSE	FALSE	FALSE	FALSE	FALSE	FALSE	FALSE	FALSE	FALSE	FALSE	FALSE	FALSE	TRUE
399065499	461613	11961237	P1-A6	3350.52	Control*	DISCOVERY	ctrl	NA	1623.5					74.5	24.8	FALSE	FALSE	FALSE	FALSE	FALSE	FALSE	FALSE	FALSE	FALSE	FALSE	FALSE	FALSE	TRUE	FALSE
435400500	26215	11961323	P1-H8	2919.57	Not OC (colorectal)	DISCOVERY	NA	223	NA					62.2	NA	FALSE	FALSE	FALSE	FALSE	FALSE	FALSE	FALSE	FALSE	FALSE	TRUE	FALSE	FALSE	FALSE	FALSE
435400500	219891	11961282	P1-E3	3085.97	Not OC (colorectal)	DISCOVERY	NA	1804	NA					57.9	NA	FALSE	FALSE	FALSE	FALSE	FALSE	FALSE	FALSE	FALSE	TRUE	FALSE	FALSE	FALSE	FALSE	FALSE
731247405	21527	11961084	P2-D9	3347.4	Control**	DISCOVERY	ctrl	NA	110					65.5	24.1	FALSE	FALSE	FALSE	FALSE	FALSE	FALSE	FALSE	FALSE	FALSE	FALSE	FALSE	FALSE	FALSE	TRUE
731247405	397623	11961092	P2-E5	NA	Control**	DISCOVERY	ctrl	NA	2081					60.1	24.1	FALSE	FALSE	FALSE	FALSE	FALSE	FALSE	FALSE	FALSE	FALSE	FALSE	FALSE	FALSE	TRUE	FALSE
783669958	209155	11961068	P2-C5	2489.25	OC case	DISCOVERY	Tii	435	435	Primary invasive epithelial malignant neoplasm	83803 Endometriod carcinoma (C56)	Grade 3	IIIb	79.7	23	FALSE	FALSE	FALSE	FALSE	FALSE	FALSE	FALSE	FALSE	FALSE	TRUE	FALSE	FALSE	FALSE	FALSE
783669958	701499	11961080	P2-D5	3830.98	OC case	DISCOVERY	Tii	2248	2248	Primary invasive epithelial malignant neoplasm	83803 Endometriod carcinoma (C56)	Grade 3	IIIb	74.8	23	FALSE	FALSE	FALSE	FALSE	FALSE	FALSE	FALSE	FALSE	TRUE	FALSE	FALSE	FALSE	FALSE	FALSE
17999166	441168	25002764	V4-C5	4205.5	OC case	VERIFICATION	Ti	754	754	Primary invasive epithelial malignant neoplasm	83103 Clear cell adenocarcinoma NOS	Grade 3	Ic	60.7	28.1	FALSE	FALSE	FALSE	FALSE	FALSE	FALSE	FALSE	FALSE	FALSE	FALSE	FALSE	FALSE	FALSE	FALSE
19424147	879188	25003230	V3-B3	4633.51	Control	VERIFICATION	ctrl	NA	469					70.2	25	FALSE	FALSE	FALSE	FALSE	FALSE	FALSE	FALSE	FALSE	FALSE	FALSE	FALSE	FALSE	FALSE	FALSE
19424147	293467	24992014	V1-C7	4832.83	Control	VERIFICATION	ctrl	NA	1199					68.2	25	FALSE	FALSE	FALSE	FALSE	FALSE	FALSE	FALSE	FALSE	FALSE	FALSE	FALSE	FALSE	FALSE	FALSE
19424147	604555	30820354	V2-B7	4832.83	Control	VERIFICATION	ctrl	NA	834					69.2	25	FALSE	FALSE	FALSE	FALSE	FALSE	FALSE	FALSE	FALSE	FALSE	FALSE	FALSE	FALSE	FALSE	FALSE
33719698	394191	25003299	V3-G12	5519.7	Control	VERIFICATION	ctrl	NA	756					69.1	20.8	FALSE	FALSE	FALSE	FALSE	FALSE	FALSE	FALSE	FALSE	FALSE	FALSE	FALSE	FALSE	FALSE	FALSE
33719698	962275	30820406	V2-F11	6471.36	Control	VERIFICATION	ctrl	NA	427.5					70	20.8	FALSE	FALSE	FALSE	FALSE	FALSE	FALSE	FALSE	FALSE	FALSE	FALSE	FALSE	FALSE	FALSE	FALSE
36652628	224721	24991993	V1-A10	2327.41	Control	VERIFICATION	ctrl	NA	379					73.2	29.8	FALSE	FALSE	FALSE	FALSE	FALSE	FALSE	FALSE	FALSE	FALSE	FALSE	FALSE	FALSE	FALSE	FALSE
36652628	840723	25003261	V3-D10	2329.67	Control	VERIFICATION	ctrl	NA	1620					69.8	29.8	FALSE	FALSE	FALSE	FALSE	FALSE	FALSE	FALSE	FALSE	FALSE	FALSE	FALSE	FALSE	FALSE	FALSE
36652628	544381	25003310	V3-H11	2510.76	Control	VERIFICATION	ctrl	NA	853.5					71.9	29.8	FALSE	FALSE	FALSE	FALSE	FALSE	FALSE	FALSE	FALSE	FALSE	FALSE	FALSE	FALSE	FALSE	FALSE
36652628	970555	25003281	V3-F6	3275.66	Control	VERIFICATION	ctrl	NA	1255					70.8	29.8	FALSE	FALSE	FALSE	FALSE	FALSE	FALSE	FALSE	FALSE	FALSE	FALSE	FALSE	FALSE	FALSE	FALSE
45006134	813442	24992054	V1-F11	5113.1	Control	VERIFICATION	ctrl	NA	1170.5					65.8	30.1	FALSE	FALSE	FALSE	FALSE	FALSE	FALSE	FALSE	FALSE	FALSE	FALSE	FALSE	FALSE	FALSE	FALSE
45006134	412237	30820413	V2-G6	6280.14	Control	VERIFICATION	ctrl	NA	805.5					66.8	30.1	FALSE	FALSE	FALSE	FALSE	FALSE	FALSE	FALSE	FALSE	FALSE	FALSE	FALSE	FALSE	FALSE	FALSE
45006134	892931	25002779	V4-D8	6482.83	Control	VERIFICATION	ctrl	NA	513.5					67.6	30.1	FALSE	FALSE	FALSE	FALSE	FALSE	FALSE	FALSE	FALSE	FALSE	FALSE	FALSE	FALSE	FALSE	FALSE
51926407	748972	25002795	V4-E12	4700.28	Control	VERIFICATION	ctrl	NA	828					63	24.8	FALSE	FALSE	FALSE	FALSE	FALSE	FALSE	FALSE	FALSE	FALSE	FALSE	FALSE	FALSE	FALSE	FALSE
51926407	177867	24992002	V1-B7	4843.94	Control	VERIFICATION	ctrl	NA	1558					61	24.8	FALSE	FALSE	FALSE	FALSE	FALSE	FALSE	FALSE	FALSE	FALSE	FALSE	FALSE	FALSE	FALSE	FALSE
51926407	82125	24992018	V1-C11	5299.93	Control	VERIFICATION	ctrl	NA	1923					60	24.8	FALSE	FALSE	FALSE	FALSE	FALSE	FALSE	FALSE	FALSE	FALSE	FALSE	FALSE	FALSE	FALSE	FALSE
51926407	159123	30820401	V2-F6	5802.44	Control	VERIFICATION	ctrl	NA	1193					62	24.8	FALSE	FALSE	FALSE	FALSE	FALSE	FALSE	FALSE	FALSE	FALSE	FALSE	FALSE	FALSE	FALSE	FALSE
51926407	797017	25003271	V3-E8	6182.86	Control	VERIFICATION	ctrl	NA	426.5					64.1	24.8	FALSE	FALSE	FALSE	FALSE	FALSE	FALSE	FALSE	FALSE	FALSE	FALSE	FALSE	FALSE	FALSE	FALSE
102856378	590265	25003220	V3-A5	3542.7	Control	VERIFICATION	ctrl	NA	830					60.4	29.5	FALSE	FALSE	FALSE	FALSE	FALSE	FALSE	FALSE	FALSE	FALSE	FALSE	FALSE	FALSE	FALSE	FALSE
102856378	918203	24992007	V1-B12	4065.49	Control	VERIFICATION	ctrl	NA	392					61.6	29.5	FALSE	FALSE	FALSE	FALSE	FALSE	FALSE	FALSE	FALSE	FALSE	FALSE	FALSE	FALSE	FALSE	FALSE
102856378	865902	24992066	V1-G11	4069.67	Control	VERIFICATION	ctrl	NA	1852					57.6	29.5	FALSE	FALSE	FALSE	FALSE	FALSE	FALSE	FALSE	FALSE	FALSE	FALSE	FALSE	FALSE	FALSE	FALSE
102856378	401110	25002794	V4-E11	4119.95	Control	VERIFICATION	ctrl	NA	976					60	29.5	FALSE	FALSE	FALSE	FALSE	FALSE	FALSE	FALSE	FALSE	FALSE	FALSE	FALSE	FALSE	FALSE	FALSE
102856378	420533	30820400	V2-F5	5000.83	Control	VERIFICATION	ctrl	NA	1523.5					58.5	29.5	FALSE	FALSE	FALSE	FALSE	FALSE	FALSE	FALSE	FALSE	FALSE	FALSE	FALSE	FALSE	FALSE	FALSE
102856378	660564	25002761	V4-C2	5606.73	Control	VERIFICATION	ctrl	NA	1085.5					59.7	29.5	FALSE	FALSE	FALSE	FALSE	FALSE	FALSE	FALSE	FALSE	FALSE	FALSE	FALSE	FALSE	FALSE	FALSE
110470995	368766	30820368	V2-C9	2211.49	OC case	VERIFICATION	Tii	400	400	Primary invasive epithelial malignant neoplasm	84413 Serous cystadenocarcinoma NOS (C56)	Grade 3	IIIc	64.4	24.2	FALSE	FALSE	FALSE	FALSE	FALSE	FALSE	FALSE	FALSE	FALSE	FALSE	FALSE	FALSE	FALSE	FALSE
110470995	949684	30820363	V2-C4	3794.97	OC case	VERIFICATION	Tii	324	324	Primary invasive epithelial malignant neoplasm	84413 Serous cystadenocarcinoma NOS (C56)	Grade 3	IIIc	64.6	24.2	FALSE	FALSE	FALSE	FALSE	FALSE	FALSE	FALSE	FALSE	FALSE	FALSE	FALSE	FALSE	FALSE	FALSE
110470995	450056	25003296	V3-G9	3842.82	OC case	VERIFICATION	Tii	1996	1996	Primary invasive epithelial malignant neoplasm	84413 Serous cystadenocarcinoma NOS (C56)	Grade 3	IIIc	60.1	24.2	FALSE	FALSE	FALSE	FALSE	FALSE	FALSE	FALSE	FALSE	FALSE	FALSE	FALSE	FALSE	FALSE	FALSE
110470995	569345	30820397	V2-F2	3915.97	OC case	VERIFICATION	Tii	454	454	Primary invasive epithelial malignant neoplasm	84413 Serous cystadenocarcinoma NOS (C56)	Grade 3	IIIc	64.3	24.2	FALSE	FALSE	FALSE	FALSE	FALSE	FALSE	FALSE	FALSE	FALSE	FALSE	FALSE	FALSE	FALSE	FALSE
110470995	920141	30820386	V2-E3	3916	OC case	VERIFICATION	Tii	1616	1616	Primary invasive epithelial malignant neoplasm	84413 Serous cystadenocarcinoma NOS (C56)	Grade 3	IIIc	61.1	24.2	FALSE	FALSE	FALSE	FALSE	FALSE	FALSE	FALSE	FALSE	FALSE	FALSE	FALSE	FALSE	FALSE	FALSE
110470995	98703	30820353	V2-B6	4113.66	OC case	VERIFICATION	Tii	819	819	Primary invasive epithelial malignant neoplasm	84413 Serous cystadenocarcinoma NOS (C56)	Grade 3	IIIc	63.3	24.2	FALSE	FALSE	FALSE	FALSE	FALSE	FALSE	FALSE	FALSE	FALSE	FALSE	FALSE	FALSE	FALSE	FALSE
110470995	754950	25003231	V3-B4	6758.08	OC case	VERIFICATION	Tii	1197	1197	Primary invasive epithelial malignant neoplasm	84413 Serous cystadenocarcinoma NOS (C56)	Grade 3	IIIc	62.2	24.2	FALSE	FALSE	FALSE	FALSE	FALSE	FALSE	FALSE	FALSE	FALSE	FALSE	FALSE	FALSE	FALSE	FALSE
116139130	305244	25002757	V4-B10	6099.63	Control	VERIFICATION	ctrl	NA	473					71.5	30.9	FALSE	FALSE	FALSE	FALSE	FALSE	FALSE	FALSE	FALSE	FALSE	FALSE	FALSE	FALSE	FALSE	FALSE
116139130	211334	24991990	V1-A7	8444.98	Control	VERIFICATION	ctrl	NA	838					70.5	30.9	FALSE	TRUE	FALSE	FALSE	FALSE	FALSE	FALSE	FALSE	FALSE	FALSE	FALSE	FALSE	FALSE	FALSE
135901070	570772	25003218	V3-A3	4102.08	OC case	VERIFICATION	Ti	933	933	Primary borderline epithelial malignant neoplasm	84423 Serous cystadenoma, borderline malignancy (C56)	Not applicable	Ia	55.8	31	FALSE	FALSE	FALSE	FALSE	FALSE	FALSE	FALSE	FALSE	FALSE	FALSE	FALSE	FALSE	FALSE	FALSE
135901070	450445	25002758	V4-B11	4481.65	OC case	VERIFICATION	Ti	1297	1297	Primary borderline epithelial malignant neoplasm	84423 Serous cystadenoma, borderline malignancy (C56)	Not applicable	Ia	54.8	31	FALSE	FALSE	FALSE	FALSE	FALSE	FALSE	FALSE	FALSE	FALSE	FALSE	FALSE	FALSE	FALSE	FALSE
135901070	847716	30820404	V2-F9	5403.52	OC case	VERIFICATION	Ti	563	563	Primary borderline epithelial malignant neoplasm	84423 Serous cystadenoma, borderline malignancy (C56)	Not applicable	Ia	56.8	31	FALSE	FALSE	FALSE	FALSE	FALSE	FALSE	FALSE	FALSE	FALSE	FALSE	FALSE	FALSE	FALSE	FALSE
171764755	350162	24992009	V1-C2	4806.22	Control	VERIFICATION	ctrl	NA	1121.5					58.7	25	FALSE	FALSE	FALSE	FALSE	FALSE	FALSE	FALSE	FALSE	FALSE	FALSE	FALSE	FALSE	FALSE	FALSE
171764755	480488	25003260	V3-D9	5214.72	Control	VERIFICATION	ctrl	NA	1450					57.8	25	FALSE	FALSE	FALSE	FALSE	FALSE	FALSE	FALSE	FALSE	FALSE	FALSE	FALSE	FALSE	FALSE	FALSE
171764755	347983	25003287	V3-F12	7210.79	Control	VERIFICATION	ctrl	NA	756.5					59.7	25	FALSE	FALSE	FALSE	FALSE	FALSE	FALSE	FALSE	FALSE	FALSE	FALSE	FALSE	FALSE	FALSE	FALSE
194457161	312333	25002740	V4-A5	3202.02	OC case	VERIFICATION	Tii	1008	1008	Primary invasive epithelial malignant neoplasm	84413 Serous cystadenocarcinoma NOS (C56)	High Grade (3)	Ic	68.7	29.1	FALSE	FALSE	FALSE	FALSE	FALSE	FALSE	FALSE	FALSE	FALSE	FALSE	FALSE	FALSE	FALSE	FALSE
194457161	13839	25003225	V3-A10	4315	OC case	VERIFICATION	Tii	313	313	Primary invasive epithelial malignant neoplasm	84413 Serous cystadenocarcinoma NOS (C56)	High Grade (3)	Ic	70.6	29.1	FALSE	FALSE	FALSE	FALSE	FALSE	FALSE	FALSE	FALSE	FALSE	FALSE	FALSE	FALSE	FALSE	FALSE
194457161	693961	25003286	V3-F11	5418.91	OC case	VERIFICATION	Tii	209	209	Primary invasive epithelial malignant neoplasm	84413 Serous cystadenocarcinoma NOS (C56)	High Grade (3)	Ic	70.8	29.1	FALSE	FALSE	FALSE	FALSE	FALSE	FALSE	FALSE	FALSE	FALSE	FALSE	FALSE	FALSE	FALSE	FALSE
194457161	636765	25003232	V3-B5	NA	OC case	VERIFICATION	Tii	657	657	Primary invasive epithelial malignant neoplasm	84413 Serous cystadenocarcinoma NOS (C56)	High Grade (3)	Ic	69.6	29.1	FALSE	FALSE	FALSE	FALSE	FALSE	FALSE	FALSE	FALSE	FALSE	FALSE	FALSE	FALSE	FALSE	FALSE
197612180	913925	30820403	V2-F8	3253.14	Control	VERIFICATION	ctrl	NA	1328					63.5	32.8	FALSE	FALSE	FALSE	FALSE	FALSE	FALSE	FALSE	FALSE	FALSE	FALSE	FALSE	FALSE	FALSE	FALSE
197612180	304512	25002768	V4-C9	3727.94	Control	VERIFICATION	ctrl	NA	598					65.5	32.8	FALSE	FALSE	FALSE	FALSE	FALSE	FALSE	FALSE	FALSE	FALSE	FALSE	FALSE	FALSE	FALSE	FALSE
197612180	958099	25002783	V4-D12	4562.03	Control	VERIFICATION	ctrl	NA	999.5					64.4	32.8	FALSE	FALSE	FALSE	FALSE	FALSE	FALSE	FALSE	FALSE	FALSE	FALSE	FALSE	FALSE	FALSE	FALSE
200255188	160845	30820385	V2-E2	4034.19	OC case	VERIFICATION	Tii	289	289	Primary invasive epithelial malignant neoplasm	81403 Adenocarcinoma NOS	Grade 3	Ia	68.6	28.1	FALSE	FALSE	FALSE	FALSE	FALSE	FALSE	FALSE	FALSE	FALSE	FALSE	FALSE	FALSE	FALSE	FALSE
200255188	897130	25003241	V3-C2	4217.75	OC case	VERIFICATION	Tii	688	688	Primary invasive epithelial malignant neoplasm	81403 Adenocarcinoma NOS	Grade 3	Ia	67.5	28.1	FALSE	FALSE	FALSE	FALSE	FALSE	FALSE	FALSE	FALSE	FALSE	FALSE	FALSE	FALSE	FALSE	FALSE
200255188	133491	24992073	V1-H6	6838.86	OC case	VERIFICATION	Tii	205	205	Primary invasive epithelial malignant neoplasm	81403 Adenocarcinoma NOS	Grade 3	Ia	68.8	28.1	FALSE	FALSE	FALSE	FALSE	FALSE	FALSE	FALSE	FALSE	FALSE	FALSE	FALSE	FALSE	FALSE	FALSE
201522496	664980	30820377	V2-D6	2096.01	OC case	VERIFICATION	Ti	128	128	Primary invasive epithelial malignant neoplasm	83803 Endometriod carcinoma (C56)	Grade 2	Ic	64.3	30.4	TRUE	FALSE	FALSE	FALSE	FALSE	FALSE	FALSE	FALSE	FALSE	FALSE	FALSE	FALSE	FALSE	FALSE
201522496	87824	24992077	V1-H10	2327.41	OC case	VERIFICATION	Ti	252	252	Primary invasive epithelial malignant neoplasm	83803 Endometriod carcinoma (C56)	Grade 2	Ic	63.9	30.4	FALSE	FALSE	FALSE	FALSE	FALSE	FALSE	FALSE	FALSE	FALSE	FALSE	FALSE	FALSE	FALSE	FALSE
201522496	489551	24992027	V1-D8	2528.1	OC case	VERIFICATION	Ti	618	618	Primary invasive epithelial malignant neoplasm	83803 Endometriod carcinoma (C56)	Grade 2	Ic	62.9	30.4	FALSE	FALSE	FALSE	FALSE	FALSE	FALSE	FALSE	FALSE	FALSE	FALSE	FALSE	FALSE	FALSE	FALSE
232388532	240240	30820359	V2-B12	3210.07	OC case	VERIFICATION	Tii	636	636	Primary invasive epithelial malignant neoplasm	84413 Serous cystadenocarcinoma NOS (C56)	Grade 3	IIa	65.6	34.3	FALSE	FALSE	FALSE	FALSE	FALSE	FALSE	FALSE	FALSE	FALSE	FALSE	FALSE	FALSE	FALSE	FALSE
232388532	780666	24992032	V1-E1	4136.76	OC case	VERIFICATION	Tii	238	238	Primary invasive epithelial malignant neoplasm	84413 Serous cystadenocarcinoma NOS (C56)	Grade 3	IIa	66.7	34.3	FALSE	FALSE	FALSE	FALSE	FALSE	FALSE	FALSE	FALSE	FALSE	FALSE	FALSE	FALSE	FALSE	FALSE
232388532	843764	30820380	V2-D9	4293.37	OC case	VERIFICATION	Tii	454	454	Primary invasive epithelial malignant neoplasm	84413 Serous cystadenocarcinoma NOS (C56)	Grade 3	IIa	66.1	34.3	FALSE	FALSE	FALSE	FALSE	FALSE	FALSE	FALSE	FALSE	FALSE	FALSE	FALSE	FALSE	FALSE	FALSE
232388532	333088	30820426	V2-H7	4439.27	OC case	VERIFICATION	Tii	1300	1300	Primary invasive epithelial malignant neoplasm	84413 Serous cystadenocarcinoma NOS (C56)	Grade 3	IIa	63.8	34.3	FALSE	FALSE	FALSE	FALSE	FALSE	FALSE	FALSE	FALSE	FALSE	FALSE	FALSE	FALSE	FALSE	FALSE
232388532	82434	24992011	V1-C4	4477.91	OC case	VERIFICATION	Tii	2715	2715	Primary invasive epithelial malignant neoplasm	84413 Serous cystadenocarcinoma NOS (C56)	Grade 3	IIa	59.9	34.3	FALSE	FALSE	FALSE	FALSE	FALSE	FALSE	FALSE	FALSE	FALSE	FALSE	FALSE	FALSE	FALSE	FALSE
232388532	66944	30820337	V2-A2	4812.87	OC case	VERIFICATION	Tii	153	153	Primary invasive epithelial malignant neoplasm	84413 Serous cystadenocarcinoma NOS (C56)	Grade 3	IIa	66.9	34.3	FALSE	FALSE	FALSE	FALSE	FALSE	FALSE	FALSE	FALSE	FALSE	FALSE	FALSE	FALSE	FALSE	FALSE
232388532	296836	25003239	V3-B12	4957.52	OC case	VERIFICATION	Tii	1658	1658	Primary invasive epithelial malignant neoplasm	84413 Serous cystadenocarcinoma NOS (C56)	Grade 3	IIa	62.8	34.3	FALSE	FALSE	FALSE	FALSE	FALSE	FALSE	FALSE	FALSE	FALSE	FALSE	FALSE	FALSE	FALSE	FALSE
232388532	886436	30820343	V2-A8	5188	OC case	VERIFICATION	Tii	566	566	Primary invasive epithelial malignant neoplasm	84413 Serous cystadenocarcinoma NOS (C56)	Grade 3	IIa	65.8	34.3	FALSE	FALSE	FALSE	FALSE	FALSE	FALSE	FALSE	FALSE	FALSE	FALSE	FALSE	FALSE	FALSE	FALSE
232388532	868941	25003249	V3-C10	5200.82	OC case	VERIFICATION	Tii	677	677	Primary invasive epithelial malignant neoplasm	84413 Serous cystadenocarcinoma NOS (C56)	Grade 3	IIa	65.5	34.3	FALSE	FALSE	FALSE	FALSE	FALSE	FALSE	FALSE	FALSE	FALSE	FALSE	FALSE	FALSE	FALSE	FALSE
232388532	653969	30820416	V2-G9	5277.39	OC case	VERIFICATION	Tii	334	334	Primary invasive epithelial malignant neoplasm	84413 Serous cystadenocarcinoma NOS (C56)	Grade 3	IIa	66.4	34.3	FALSE	FALSE	FALSE	FALSE	FALSE	FALSE	FALSE	FALSE	FALSE	FALSE	FALSE	FALSE	FALSE	FALSE
232388532	160549	30820414	V2-G7	5464.61	OC case	VERIFICATION	Tii	2014	2014	Primary invasive epithelial malignant neoplasm	84413 Serous cystadenocarcinoma NOS (C56)	Grade 3	IIa	61.8	34.3	FALSE	FALSE	FALSE	FALSE	FALSE	FALSE	FALSE	FALSE	FALSE	FALSE	FALSE	FALSE	FALSE	FALSE
232388532	323005	30820345	V2-A10	5720.53	OC case	VERIFICATION	Tii	2406	2406	Primary invasive epithelial malignant neoplasm	84413 Serous cystadenocarcinoma NOS (C56)	Grade 3	IIa	60.7	34.3	FALSE	FALSE	FALSE	FALSE	FALSE	FALSE	FALSE	FALSE	FALSE	FALSE	FALSE	FALSE	FALSE	FALSE
242304998	888534	25002782	V4-D11	4177.91	OC case	VERIFICATION	Tii	2267	2267	Primary invasive epithelial malignant neoplasm	84413 Serous cystadenocarcinoma NOS (C56)	High Grade	IIa	58.8	23.3	FALSE	FALSE	FALSE	FALSE	FALSE	FALSE	FALSE	FALSE	FALSE	FALSE	FALSE	FALSE	FALSE	FALSE
242304998	359610	30820360	V2-C1	4604.93	OC case	VERIFICATION	Tii	392	392	Primary invasive epithelial malignant neoplasm	84413 Serous cystadenocarcinoma NOS (C56)	High Grade	IIa	63.9	23.3	FALSE	FALSE	FALSE	FALSE	FALSE	FALSE	FALSE	FALSE	FALSE	FALSE	FALSE	FALSE	FALSE	FALSE
242304998	7666	25002796	V4-F1	4665.15	OC case	VERIFICATION	Tii	1518	1518	Primary invasive epithelial malignant neoplasm	84413 Serous cystadenocarcinoma NOS (C56)	High Grade	IIa	60.8	23.3	FALSE	FALSE	FALSE	FALSE	FALSE	FALSE	FALSE	FALSE	FALSE	FALSE	FALSE	FALSE	FALSE	FALSE
242304998	213800	24992004	V1-B9	4897.36	OC case	VERIFICATION	Tii	1874	1874	Primary invasive epithelial malignant neoplasm	84413 Serous cystadenocarcinoma NOS (C56)	High Grade	IIa	59.8	23.3	FALSE	FALSE	FALSE	FALSE	FALSE	FALSE	FALSE	FALSE	FALSE	FALSE	FALSE	FALSE	FALSE	FALSE
242304998	779513	25003268	V3-E5	7070.13	OC case	VERIFICATION	Tii	1139	1139	Primary invasive epithelial malignant neoplasm	84413 Serous cystadenocarcinoma NOS (C56)	High Grade	IIa	61.8	23.3	FALSE	FALSE	FALSE	FALSE	FALSE	FALSE	FALSE	FALSE	FALSE	FALSE	FALSE	FALSE	FALSE	FALSE
242304998	418257	24992069	V1-H2	8792.77	OC case	VERIFICATION	Tii	784	784	Primary invasive epithelial malignant neoplasm	84413 Serous cystadenocarcinoma NOS (C56)	High Grade	IIa	62.8	23.3	FALSE	TRUE	FALSE	FALSE	FALSE	FALSE	FALSE	FALSE	FALSE	FALSE	FALSE	FALSE	FALSE	FALSE
258992491	280211	25002745	V4-A10	2667	Control	VERIFICATION	ctrl	NA	559					61.9	24.8	FALSE	FALSE	FALSE	FALSE	FALSE	FALSE	FALSE	FALSE	FALSE	FALSE	FALSE	FALSE	FALSE	FALSE
258992491	82668	25002742	V4-A7	3362.09	Control	VERIFICATION	ctrl	NA	778					61.3	24.8	FALSE	FALSE	FALSE	FALSE	FALSE	FALSE	FALSE	FALSE	FALSE	FALSE	FALSE	FALSE	FALSE	FALSE
258992491	770722	30820370	V2-C11	3667.2	Control	VERIFICATION	ctrl	NA	814.5					61.2	24.8	FALSE	FALSE	FALSE	FALSE	FALSE	FALSE	FALSE	FALSE	FALSE	FALSE	FALSE	FALSE	FALSE	FALSE
261628173	199392	24992038	V1-E7	3907.75	Control	VERIFICATION	ctrl	NA	1208					56.7	23.8	FALSE	FALSE	FALSE	FALSE	FALSE	FALSE	FALSE	FALSE	FALSE	FALSE	FALSE	FALSE	FALSE	FALSE
261628173	413849	25003228	V3-B1	3949.59	Control	VERIFICATION	ctrl	NA	1573					55.7	23.8	FALSE	FALSE	FALSE	FALSE	FALSE	FALSE	FALSE	FALSE	FALSE	FALSE	FALSE	FALSE	FALSE	FALSE
261628173	250777	25003242	V3-C3	4078.65	Control	VERIFICATION	ctrl	NA	405					58.9	23.8	FALSE	FALSE	FALSE	FALSE	FALSE	FALSE	FALSE	FALSE	FALSE	FALSE	FALSE	FALSE	FALSE	FALSE
261628173	343494	25002765	V4-C6	4351.48	Control	VERIFICATION	ctrl	NA	806.5					57.8	23.8	FALSE	FALSE	FALSE	FALSE	FALSE	FALSE	FALSE	FALSE	FALSE	FALSE	FALSE	FALSE	FALSE	FALSE
265692856	888816	24992075	V1-H8	4183.11	OC case	VERIFICATION	Tii	2361	2361	Primary invasive epithelial malignant neoplasm	84413 Serous cystadenocarcinoma NOS (C56)	Grade 3	Ic	66.5	20.8	FALSE	FALSE	FALSE	FALSE	FALSE	FALSE	FALSE	FALSE	FALSE	FALSE	FALSE	FALSE	FALSE	FALSE
265692856	504030	25002798	V4-F3	5378.08	OC case	VERIFICATION	Tii	1247	1247	Primary invasive epithelial malignant neoplasm	84413 Serous cystadenocarcinoma NOS (C56)	Grade 3	Ic	69.6	20.8	FALSE	FALSE	FALSE	FALSE	FALSE	FALSE	FALSE	FALSE	FALSE	FALSE	FALSE	FALSE	FALSE	FALSE
265692856	216884	24992047	V1-F4	5475.17	OC case	VERIFICATION	Tii	240	240	Primary invasive epithelial malignant neoplasm	84413 Serous cystadenocarcinoma NOS (C56)	Grade 3	Ic	72.3	20.8	FALSE	FALSE	FALSE	FALSE	FALSE	FALSE	FALSE	FALSE	FALSE	FALSE	FALSE	FALSE	FALSE	FALSE
265692856	815440	24992028	V1-D9	5577.53	OC case	VERIFICATION	Tii	184	184	Primary invasive epithelial malignant neoplasm	84413 Serous cystadenocarcinoma NOS (C56)	Grade 3	Ic	72.5	20.8	FALSE	FALSE	FALSE	FALSE	FALSE	FALSE	FALSE	FALSE	FALSE	FALSE	FALSE	FALSE	FALSE	FALSE
265692856	839957	25002743	V4-A8	5679.93	OC case	VERIFICATION	Tii	862	862	Primary invasive epithelial malignant neoplasm	84413 Serous cystadenocarcinoma NOS (C56)	Grade 3	Ic	70.6	20.8	FALSE	FALSE	FALSE	FALSE	FALSE	FALSE	FALSE	FALSE	FALSE	FALSE	FALSE	FALSE	FALSE	FALSE
265692856	207348	24992005	V1-B10	5720.53	OC case	VERIFICATION	Tii	1970	1970	Primary invasive epithelial malignant neoplasm	84413 Serous cystadenocarcinoma NOS (C56)	Grade 3	Ic	67.6	20.8	FALSE	FALSE	FALSE	FALSE	FALSE	FALSE	FALSE	FALSE	FALSE	FALSE	FALSE	FALSE	FALSE	FALSE
265692856	927416	25002791	V4-E8	5871.93	OC case	VERIFICATION	Tii	1617	1617	Primary invasive epithelial malignant neoplasm	84413 Serous cystadenocarcinoma NOS (C56)	Grade 3	Ic	68.5	20.8	FALSE	FALSE	FALSE	FALSE	FALSE	FALSE	FALSE	FALSE	FALSE	FALSE	FALSE	FALSE	FALSE	FALSE
265692856	861271	30820409	V2-G2	7904.36	OC case	VERIFICATION	Tii	623	623	Primary invasive epithelial malignant neoplasm	84413 Serous cystadenocarcinoma NOS (C56)	Grade 3	Ic	71.3	20.8	FALSE	FALSE	FALSE	FALSE	FALSE	FALSE	FALSE	FALSE	FALSE	FALSE	FALSE	FALSE	FALSE	FALSE
265692856	447747	25002751	V4-B4	8555.11	OC case	VERIFICATION	Tii	526	526	Primary invasive epithelial malignant neoplasm	84413 Serous cystadenocarcinoma NOS (C56)	Grade 3	Ic	71.5	20.8	FALSE	TRUE	FALSE	FALSE	FALSE	FALSE	FALSE	FALSE	FALSE	FALSE	FALSE	FALSE	FALSE	FALSE
274112830	611124	24992030	V1-D11	2161.02	Control	VERIFICATION	ctrl	NA	1640.5					59.8	22.7	FALSE	FALSE	FALSE	FALSE	FALSE	FALSE	FALSE	FALSE	FALSE	FALSE	FALSE	FALSE	FALSE	FALSE
274112830	877269	30820371	V2-C12	2513.95	Control	VERIFICATION	ctrl	NA	1275.5					60.8	22.7	FALSE	FALSE	FALSE	FALSE	FALSE	FALSE	FALSE	FALSE	FALSE	FALSE	FALSE	FALSE	FALSE	FALSE
274112830	678423	25003294	V3-G7	2586.09	Control	VERIFICATION	ctrl	NA	910.5					61.8	22.7	FALSE	FALSE	FALSE	FALSE	FALSE	FALSE	FALSE	FALSE	FALSE	FALSE	FALSE	FALSE	FALSE	FALSE
278973659	524204	25003291	V3-G4	5858.46	OC case	VERIFICATION	Tii	1489	1489	Primary invasive epithelial malignant neoplasm	84413 Serous cystadenocarcinoma NOS (C56)	High Grade (3)	Ic	57.8	25	FALSE	FALSE	FALSE	FALSE	FALSE	FALSE	FALSE	FALSE	FALSE	FALSE	FALSE	FALSE	FALSE	FALSE
278973659	761503	24992070	V1-H3	7070.79	OC case	VERIFICATION	Tii	1160	1160	Primary invasive epithelial malignant neoplasm	84413 Serous cystadenocarcinoma NOS (C56)	High Grade (3)	Ic	58.7	25	FALSE	FALSE	FALSE	FALSE	FALSE	FALSE	FALSE	FALSE	FALSE	FALSE	FALSE	FALSE	FALSE	FALSE
278973659	38952	25003233	V3-B6	NA	OC case	VERIFICATION	Tii	789	789	Primary invasive epithelial malignant neoplasm	84413 Serous cystadenocarcinoma NOS (C56)	High Grade (3)	Ic	59.7	25	FALSE	FALSE	FALSE	FALSE	FALSE	FALSE	FALSE	FALSE	FALSE	FALSE	FALSE	FALSE	FALSE	FALSE
279033078	133778	25003227	V3-A12	3056.55	OC case	VERIFICATION	Tii	261	261	Primary invasive epithelial malignant neoplasm	84413 Serous cystadenocarcinoma NOS (C56)	Grade 3	IIIc	72.6	26.1	FALSE	FALSE	FALSE	FALSE	FALSE	FALSE	FALSE	FALSE	FALSE	FALSE	FALSE	FALSE	FALSE	FALSE
279033078	547357	30820379	V2-D8	3447.81	OC case	VERIFICATION	Tii	667	667	Primary invasive epithelial malignant neoplasm	84413 Serous cystadenocarcinoma NOS (C56)	Grade 3	IIIc	71.5	26.1	FALSE	FALSE	FALSE	FALSE	FALSE	FALSE	FALSE	FALSE	FALSE	FALSE	FALSE	FALSE	FALSE	FALSE
279033078	318665	25002800	V4-F5	4069.67	OC case	VERIFICATION	Tii	203	203	Primary invasive epithelial malignant neoplasm	84413 Serous cystadenocarcinoma NOS (C56)	Grade 3	IIIc	72.7	26.1	FALSE	FALSE	FALSE	FALSE	FALSE	FALSE	FALSE	FALSE	FALSE	FALSE	FALSE	FALSE	FALSE	FALSE
301592458	670328	24992076	V1-H9	4191.55	Control	VERIFICATION	ctrl	NA	2333.5					66.8	23.1	FALSE	FALSE	FALSE	FALSE	FALSE	FALSE	FALSE	FALSE	FALSE	FALSE	FALSE	FALSE	FALSE	FALSE
301592458	11745	24992041	V1-E10	4206.35	Control	VERIFICATION	ctrl	NA	2005					67.7	23.1	FALSE	FALSE	FALSE	FALSE	FALSE	FALSE	FALSE	FALSE	FALSE	FALSE	FALSE	FALSE	FALSE	FALSE
301592458	362372	25003243	V3-C4	5048.86	Control	VERIFICATION	ctrl	NA	910					70.7	23.1	FALSE	FALSE	FALSE	FALSE	FALSE	FALSE	FALSE	FALSE	FALSE	FALSE	FALSE	FALSE	FALSE	FALSE
301592458	563880	24991987	V1-A4	5491.41	Control	VERIFICATION	ctrl	NA	143.5					72.8	23.1	FALSE	FALSE	FALSE	FALSE	FALSE	FALSE	FALSE	FALSE	FALSE	FALSE	FALSE	FALSE	FALSE	FALSE
301592458	818773	30820394	V2-E11	5966.69	Control	VERIFICATION	ctrl	NA	1640					68.7	23.1	FALSE	FALSE	FALSE	FALSE	FALSE	FALSE	FALSE	FALSE	FALSE	FALSE	FALSE	FALSE	FALSE	FALSE
301592458	704106	25003269	V3-E6	6708.27	Control	VERIFICATION	ctrl	NA	800.5					71	23.1	FALSE	FALSE	FALSE	FALSE	FALSE	FALSE	FALSE	FALSE	FALSE	FALSE	FALSE	FALSE	FALSE	FALSE
301592458	559973	25003270	V3-E7	7508.79	Control	VERIFICATION	ctrl	NA	1238.5					69.8	23.1	FALSE	FALSE	FALSE	FALSE	FALSE	FALSE	FALSE	FALSE	FALSE	FALSE	FALSE	FALSE	FALSE	FALSE
308737565	35233	24991992	V1-A9	4191.55	OC case	VERIFICATION	Tii	699	699	Primary invasive epithelial malignant neoplasm	84413 Serous cystadenocarcinoma NOS (C56)	High Grade	IIa	64.8	24.2	FALSE	FALSE	FALSE	FALSE	FALSE	FALSE	FALSE	FALSE	FALSE	FALSE	FALSE	FALSE	FALSE	FALSE
308737565	814131	25003290	V3-G3	4298.82	OC case	VERIFICATION	Tii	1042	1042	Primary invasive epithelial malignant neoplasm	84413 Serous cystadenocarcinoma NOS (C56)	High Grade	IIa	63.9	24.2	FALSE	FALSE	FALSE	FALSE	FALSE	FALSE	FALSE	FALSE	FALSE	FALSE	FALSE	FALSE	FALSE	FALSE
308737565	516622	30820350	V2-B3	4447.69	OC case	VERIFICATION	Tii	202	202	Primary invasive epithelial malignant neoplasm	84413 Serous cystadenocarcinoma NOS (C56)	High Grade	IIa	66.2	24.2	FALSE	FALSE	FALSE	FALSE	FALSE	FALSE	FALSE	FALSE	FALSE	FALSE	FALSE	FALSE	FALSE	FALSE
311730635	715355	24992043	V1-E12	4278.47	Control	VERIFICATION	ctrl	NA	1031.5					56	25.3	FALSE	FALSE	FALSE	FALSE	FALSE	FALSE	FALSE	FALSE	FALSE	FALSE	FALSE	FALSE	FALSE	FALSE
311730635	152822	25002781	V4-D10	4432.37	Control	VERIFICATION	ctrl	NA	265					58.1	25.3	FALSE	FALSE	FALSE	FALSE	FALSE	FALSE	FALSE	FALSE	FALSE	FALSE	FALSE	FALSE	FALSE	FALSE
311730635	482001	25003272	V3-E9	5312.22	Control	VERIFICATION	ctrl	NA	666.5					57	25.3	FALSE	FALSE	FALSE	FALSE	FALSE	FALSE	FALSE	FALSE	FALSE	FALSE	FALSE	FALSE	FALSE	FALSE
317630871	689774	25003279	V3-F4	6338.48	OC case	VERIFICATION	Ti	762	762	Primary invasive epithelial malignant neoplasm	83803 Endometriod carcinoma (C56)	Grade 2	IIIc	57.5	28.2	FALSE	FALSE	FALSE	FALSE	FALSE	FALSE	FALSE	FALSE	FALSE	FALSE	FALSE	FALSE	FALSE	FALSE
348754439	989913	25002756	V4-B9	3214.63	Control	VERIFICATION	ctrl	NA	872					65	26.4	FALSE	FALSE	FALSE	FALSE	FALSE	FALSE	FALSE	FALSE	FALSE	FALSE	FALSE	FALSE	FALSE	FALSE
348754439	235794	30820402	V2-F7	3974.86	Control	VERIFICATION	ctrl	NA	799					65.2	26.4	FALSE	FALSE	FALSE	FALSE	FALSE	FALSE	FALSE	FALSE	FALSE	FALSE	FALSE	FALSE	FALSE	FALSE
348754439	729381	25002737	V4-A2	4036.93	Control	VERIFICATION	ctrl	NA	726					65.4	26.4	FALSE	FALSE	FALSE	FALSE	FALSE	FALSE	FALSE	FALSE	FALSE	FALSE	FALSE	FALSE	FALSE	FALSE
348754439	201403	25003283	V3-F8	4961.13	Control	VERIFICATION	ctrl	NA	1237					64	26.4	FALSE	FALSE	FALSE	FALSE	FALSE	FALSE	FALSE	FALSE	FALSE	FALSE	FALSE	FALSE	FALSE	FALSE
348754439	368370	24992059	V1-G4	6419.91	Control	VERIFICATION	ctrl	NA	324.5					66.5	26.4	FALSE	FALSE	FALSE	FALSE	FALSE	FALSE	FALSE	FALSE	FALSE	FALSE	FALSE	FALSE	FALSE	FALSE
355727795	823271	30820388	V2-E5	3570.88	Control	VERIFICATION	ctrl	NA	1885.5					61.4	26.3	FALSE	FALSE	FALSE	FALSE	FALSE	FALSE	FALSE	FALSE	FALSE	FALSE	FALSE	FALSE	FALSE	FALSE
355727795	552651	24992020	V1-D1	3620.94	Control	VERIFICATION	ctrl	NA	1557					62.3	26.3	FALSE	FALSE	FALSE	FALSE	FALSE	FALSE	FALSE	FALSE	FALSE	FALSE	FALSE	FALSE	FALSE	FALSE
355727795	157533	30820369	V2-C10	3928.38	Control	VERIFICATION	ctrl	NA	644.5					64.8	26.3	FALSE	FALSE	FALSE	FALSE	FALSE	FALSE	FALSE	FALSE	FALSE	FALSE	FALSE	FALSE	FALSE	FALSE
355727795	634468	25003300	V3-H1	4638.88	Control	VERIFICATION	ctrl	NA	790.5					64.4	26.3	FALSE	FALSE	FALSE	FALSE	FALSE	FALSE	FALSE	FALSE	FALSE	FALSE	FALSE	FALSE	FALSE	FALSE
355727795	183185	30820405	V2-F10	5087.85	Control	VERIFICATION	ctrl	NA	462					65.3	26.3	FALSE	FALSE	FALSE	FALSE	FALSE	FALSE	FALSE	FALSE	FALSE	FALSE	FALSE	FALSE	FALSE	FALSE
362114274	735196	25003236	V3-B9	4817.09	OC case	VERIFICATION	Tii	1203	1203	No adnexal histology	84413 Serous cystadenocarcinoma NOS (C56)	Grade 3	IIIc	64.3	32.8	FALSE	FALSE	FALSE	FALSE	FALSE	FALSE	FALSE	FALSE	FALSE	FALSE	FALSE	FALSE	FALSE	FALSE
362114274	367836	25002766	V4-C7	5424.62	OC case	VERIFICATION	Tii	849	849	No adnexal histology	84413 Serous cystadenocarcinoma NOS (C56)	Grade 3	IIIc	65.3	32.8	FALSE	FALSE	FALSE	FALSE	FALSE	FALSE	FALSE	FALSE	FALSE	FALSE	FALSE	FALSE	FALSE	FALSE
362114274	967735	30820417	V2-G10	6533.87	OC case	VERIFICATION	Tii	511	511	No adnexal histology	84413 Serous cystadenocarcinoma NOS (C56)	Grade 3	IIIc	66.2	32.8	FALSE	FALSE	FALSE	FALSE	FALSE	FALSE	FALSE	FALSE	FALSE	FALSE	FALSE	FALSE	FALSE	FALSE
364510268	246757	24992019	V1-C12	3210.07	OC case	VERIFICATION	Tii	596	596	Primary invasive epithelial malignant neoplasm	84413 Serous cystadenocarcinoma NOS (C56)	Grade 3	IIIb	67.9	25.2	FALSE	FALSE	FALSE	FALSE	FALSE	FALSE	FALSE	FALSE	FALSE	FALSE	FALSE	FALSE	FALSE	FALSE
364510268	979527	25002777	V4-D6	3416.5	OC case	VERIFICATION	Tii	988	988	Primary invasive epithelial malignant neoplasm	84413 Serous cystadenocarcinoma NOS (C56)	Grade 3	IIIb	66.9	25.2	FALSE	FALSE	FALSE	FALSE	FALSE	FALSE	FALSE	FALSE	FALSE	FALSE	FALSE	FALSE	FALSE	FALSE
364510268	312765	30820419	V2-G12	3538.65	OC case	VERIFICATION	Tii	275	275	Primary invasive epithelial malignant neoplasm	84413 Serous cystadenocarcinoma NOS (C56)	Grade 3	IIIb	68.8	25.2	FALSE	FALSE	FALSE	FALSE	FALSE	FALSE	FALSE	FALSE	FALSE	FALSE	FALSE	FALSE	FALSE	FALSE
364510268	291491	25002736	V4-A1	3714.06	OC case	VERIFICATION	Tii	1354	1354	Primary invasive epithelial malignant neoplasm	84413 Serous cystadenocarcinoma NOS (C56)	Grade 3	IIIb	65.9	25.2	FALSE	FALSE	FALSE	FALSE	FALSE	FALSE	FALSE	FALSE	FALSE	FALSE	FALSE	FALSE	FALSE	FALSE
364510268	730619	24992061	V1-G6	4700.28	OC case	VERIFICATION	Tii	1757	1757	Primary invasive epithelial malignant neoplasm	84413 Serous cystadenocarcinoma NOS (C56)	Grade 3	IIIb	64.8	25.2	FALSE	FALSE	FALSE	FALSE	FALSE	FALSE	FALSE	FALSE	FALSE	FALSE	FALSE	FALSE	FALSE	FALSE
372364859	302564	30820357	V2-B10	4370.29	OC case	VERIFICATION	Tii	1608	1608	Primary invasive epithelial malignant neoplasm	84413 Serous cystadenocarcinoma NOS (C56)	High Grade	IIIc	75.2	27.2	FALSE	FALSE	FALSE	FALSE	FALSE	FALSE	FALSE	FALSE	FALSE	FALSE	FALSE	FALSE	FALSE	FALSE
372364859	639012	25003222	V3-A7	4562.55	OC case	VERIFICATION	Tii	2008	2008	Primary invasive epithelial malignant neoplasm	84413 Serous cystadenocarcinoma NOS (C56)	High Grade	IIIc	74.1	27.2	FALSE	FALSE	FALSE	FALSE	FALSE	FALSE	FALSE	FALSE	FALSE	FALSE	FALSE	FALSE	FALSE	FALSE
372364859	329281	24992042	V1-E11	6297.75	OC case	VERIFICATION	Tii	860	860	Primary invasive epithelial malignant neoplasm	84413 Serous cystadenocarcinoma NOS (C56)	High Grade	IIIc	77.3	27.2	FALSE	FALSE	FALSE	FALSE	FALSE	FALSE	FALSE	FALSE	FALSE	FALSE	FALSE	FALSE	FALSE	FALSE
372364859	501386	30820412	V2-G5	7797.6	OC case	VERIFICATION	Tii	501	501	Primary invasive epithelial malignant neoplasm	84413 Serous cystadenocarcinoma NOS (C56)	High Grade	IIIc	78.2	27.2	FALSE	FALSE	FALSE	FALSE	FALSE	FALSE	FALSE	FALSE	FALSE	FALSE	FALSE	FALSE	FALSE	FALSE
372364859	837221	24991985	V1-A2	8792.77	OC case	VERIFICATION	Tii	140	140	Primary invasive epithelial malignant neoplasm	84413 Serous cystadenocarcinoma NOS (C56)	High Grade	IIIc	79.2	27.2	FALSE	TRUE	FALSE	FALSE	FALSE	FALSE	FALSE	FALSE	FALSE	FALSE	FALSE	FALSE	FALSE	FALSE
372364859	66169	25002739	V4-A4	12362.6	OC case	VERIFICATION	Tii	1244	1244	Primary invasive epithelial malignant neoplasm	84413 Serous cystadenocarcinoma NOS (C56)	High Grade	IIIc	76.2	27.2	FALSE	TRUE	FALSE	FALSE	FALSE	FALSE	FALSE	FALSE	FALSE	FALSE	FALSE	FALSE	FALSE	FALSE
399065499	553541	25003257	V3-D6	3801.18	Control*	VERIFICATION	ctrl	NA	893.5					76.5	24.8	FALSE	FALSE	FALSE	FALSE	FALSE	FALSE	FALSE	FALSE	FALSE	FALSE	FALSE	FALSE	FALSE	FALSE
399065499	251183	25002769	V4-C10	4344.37	Control*	VERIFICATION	ctrl	NA	1258.5					75.5	24.8	FALSE	FALSE	FALSE	FALSE	FALSE	FALSE	FALSE	FALSE	FALSE	FALSE	FALSE	FALSE	FALSE	FALSE
399065499	161039	30820352	V2-B5	4381.01	Control*	VERIFICATION	ctrl	NA	492					77.6	24.8	FALSE	FALSE	FALSE	FALSE	FALSE	FALSE	FALSE	FALSE	FALSE	FALSE	FALSE	FALSE	FALSE	FALSE
399350566	966123	24992010	V1-C3	4447.69	OC case	VERIFICATION	Tii	1636	1636	Primary invasive epithelial malignant neoplasm	84413 Serous cystadenocarcinoma NOS (C56)	High Grade	IIIc	51.7	24.9	FALSE	FALSE	FALSE	FALSE	FALSE	FALSE	FALSE	FALSE	FALSE	FALSE	FALSE	FALSE	FALSE	FALSE
399350566	262419	24992036	V1-E5	4508.21	OC case	VERIFICATION	Tii	901	901	Primary invasive epithelial malignant neoplasm	84413 Serous cystadenocarcinoma NOS (C56)	High Grade	IIIc	53.7	24.9	FALSE	FALSE	FALSE	FALSE	FALSE	FALSE	FALSE	FALSE	FALSE	FALSE	FALSE	FALSE	FALSE	FALSE
399350566	521765	24992039	V1-E8	5038.57	OC case	VERIFICATION	Tii	138	138	Primary invasive epithelial malignant neoplasm	84413 Serous cystadenocarcinoma NOS (C56)	High Grade	IIIc	55.8	24.9	FALSE	FALSE	FALSE	FALSE	FALSE	FALSE	FALSE	FALSE	FALSE	FALSE	FALSE	FALSE	FALSE	FALSE
399350566	967371	24991995	V1-A12	5249.57	OC case	VERIFICATION	Tii	1869	1869	Primary invasive epithelial malignant neoplasm	84413 Serous cystadenocarcinoma NOS (C56)	High Grade	IIIc	51	24.9	FALSE	FALSE	FALSE	FALSE	FALSE	FALSE	FALSE	FALSE	FALSE	FALSE	FALSE	FALSE	FALSE	FALSE
399350566	142039	25003240	V3-C1	5398.83	OC case	VERIFICATION	Tii	1833	1833	Primary invasive epithelial malignant neoplasm	84413 Serous cystadenocarcinoma NOS (C56)	High Grade	IIIc	51.1	24.9	FALSE	FALSE	FALSE	FALSE	FALSE	FALSE	FALSE	FALSE	FALSE	FALSE	FALSE	FALSE	FALSE	FALSE
399350566	468315	24992051	V1-F8	5626.62	OC case	VERIFICATION	Tii	1257	1257	Primary invasive epithelial malignant neoplasm	84413 Serous cystadenocarcinoma NOS (C56)	High Grade	IIIc	52.7	24.9	FALSE	FALSE	FALSE	FALSE	FALSE	FALSE	FALSE	FALSE	FALSE	FALSE	FALSE	FALSE	FALSE	FALSE
399350566	6679	25003285	V3-F10	6182.86	OC case	VERIFICATION	Tii	525	525	Primary invasive epithelial malignant neoplasm	84413 Serous cystadenocarcinoma NOS (C56)	High Grade	IIIc	54.7	24.9	FALSE	FALSE	FALSE	FALSE	FALSE	FALSE	FALSE	FALSE	FALSE	FALSE	FALSE	FALSE	FALSE	FALSE
434408569	271396	25002752	V4-B5	3106.78	OC case	VERIFICATION	Ti	1189	1189	Primary invasive epithelial malignant neoplasm	83803 Endometriod carcinoma (C56)	Grade 2	Ia	71.5	30.7	FALSE	FALSE	FALSE	FALSE	FALSE	FALSE	FALSE	FALSE	FALSE	FALSE	FALSE	FALSE	FALSE	FALSE
434408569	418421	25002762	V4-C3	3856.34	OC case	VERIFICATION	Ti	1930	1930	Primary invasive epithelial malignant neoplasm	83803 Endometriod carcinoma (C56)	Grade 2	Ia	69.5	30.7	FALSE	FALSE	FALSE	FALSE	FALSE	FALSE	FALSE	FALSE	FALSE	FALSE	FALSE	FALSE	FALSE	FALSE
434408569	740041	24992055	V1-F12	5753.53	OC case	VERIFICATION	Ti	811	811	Primary invasive epithelial malignant neoplasm	83803 Endometriod carcinoma (C56)	Grade 2	Ia	72.5	30.7	FALSE	FALSE	FALSE	FALSE	FALSE	FALSE	FALSE	FALSE	FALSE	FALSE	FALSE	FALSE	FALSE	FALSE
434408569	139996	25002775	V4-D4	5762.06	OC case	VERIFICATION	Ti	1527	1527	Primary invasive epithelial malignant neoplasm	83803 Endometriod carcinoma (C56)	Grade 2	Ia	70.6	30.7	FALSE	FALSE	FALSE	FALSE	FALSE	FALSE	FALSE	FALSE	FALSE	FALSE	FALSE	FALSE	FALSE	FALSE
434408569	885769	24991986	V1-A3	7070.79	OC case	VERIFICATION	Ti	2309	2309	Primary invasive epithelial malignant neoplasm	83803 Endometriod carcinoma (C56)	Grade 2	Ia	68.4	30.7	FALSE	FALSE	FALSE	FALSE	FALSE	FALSE	FALSE	FALSE	FALSE	FALSE	FALSE	FALSE	FALSE	FALSE
443630488	2535	24992006	V1-B11	4404.63	Control	VERIFICATION	ctrl	NA	235					70.9	25.4	FALSE	FALSE	FALSE	FALSE	FALSE	FALSE	FALSE	FALSE	FALSE	FALSE	FALSE	FALSE	FALSE	FALSE
443630488	357617	25003302	V3-H3	4543.14	Control	VERIFICATION	ctrl	NA	855.5					69.2	25.4	FALSE	FALSE	FALSE	FALSE	FALSE	FALSE	FALSE	FALSE	FALSE	FALSE	FALSE	FALSE	FALSE	FALSE
443630488	163895	24992021	V1-D2	4908.52	Control	VERIFICATION	ctrl	NA	1549					67.3	25.4	FALSE	FALSE	FALSE	FALSE	FALSE	FALSE	FALSE	FALSE	FALSE	FALSE	FALSE	FALSE	FALSE	FALSE
443630488	119590	24991996	V1-B1	4955.47	Control	VERIFICATION	ctrl	NA	162					71.1	25.4	FALSE	FALSE	FALSE	FALSE	FALSE	FALSE	FALSE	FALSE	FALSE	FALSE	FALSE	FALSE	FALSE	FALSE
443630488	613682	30820390	V2-E7	4973.4	Control	VERIFICATION	ctrl	NA	1147.5					68.4	25.4	FALSE	FALSE	FALSE	FALSE	FALSE	FALSE	FALSE	FALSE	FALSE	FALSE	FALSE	FALSE	FALSE	FALSE
443630488	299198	24992022	V1-D3	5099.52	Control	VERIFICATION	ctrl	NA	344.5					70.6	25.4	FALSE	FALSE	FALSE	FALSE	FALSE	FALSE	FALSE	FALSE	FALSE	FALSE	FALSE	FALSE	FALSE	FALSE
443630488	874214	30820376	V2-D5	5138.02	Control	VERIFICATION	ctrl	NA	1987					66.1	25.4	FALSE	FALSE	FALSE	FALSE	FALSE	FALSE	FALSE	FALSE	FALSE	FALSE	FALSE	FALSE	FALSE	FALSE
443630488	984865	30820384	V2-E1	5149.37	Control	VERIFICATION	ctrl	NA	563.5					70	25.4	FALSE	FALSE	FALSE	FALSE	FALSE	FALSE	FALSE	FALSE	FALSE	FALSE	FALSE	FALSE	FALSE	FALSE
443630488	718757	25003305	V3-H6	5363.87	Control	VERIFICATION	ctrl	NA	746					69.5	25.4	FALSE	FALSE	FALSE	FALSE	FALSE	FALSE	FALSE	FALSE	FALSE	FALSE	FALSE	FALSE	FALSE	FALSE
443630488	956310	30820411	V2-G4	5604.12	Control	VERIFICATION	ctrl	NA	636.5					69.8	25.4	FALSE	FALSE	FALSE	FALSE	FALSE	FALSE	FALSE	FALSE	FALSE	FALSE	FALSE	FALSE	FALSE	FALSE
464377286	506122	30820424	V2-H5	5434.03	OC case	VERIFICATION	Ti	639	639	Primary invasive epithelial malignant neoplasm	83103 Clear cell adenocarcinoma NOS	Grade 3	IIc	76.5	23.8	FALSE	FALSE	FALSE	FALSE	FALSE	FALSE	FALSE	FALSE	FALSE	FALSE	FALSE	FALSE	FALSE	FALSE
464377286	946631	30820383	V2-D12	5631.3	OC case	VERIFICATION	Ti	996	996	Primary invasive epithelial malignant neoplasm	83103 Clear cell adenocarcinoma NOS	Grade 3	IIc	75.5	23.8	FALSE	FALSE	FALSE	FALSE	FALSE	FALSE	FALSE	FALSE	FALSE	FALSE	FALSE	FALSE	FALSE	FALSE
464377286	368236	25003244	V3-C5	6511.34	OC case	VERIFICATION	Ti	1366	1366	Primary invasive epithelial malignant neoplasm	83103 Clear cell adenocarcinoma NOS	Grade 3	IIc	74.5	23.8	FALSE	FALSE	FALSE	FALSE	FALSE	FALSE	FALSE	FALSE	FALSE	FALSE	FALSE	FALSE	FALSE	FALSE
470070901	756677	25002750	V4-B3	792.623	OC case	VERIFICATION	Ti	722	722	Primary borderline epithelial malignant neoplasm	83801 Endometrioid adenoma, borderline malignancy (D39.1)	Not applicable	Ia	68.3	19.9	TRUE	FALSE	FALSE	FALSE	FALSE	FALSE	FALSE	FALSE	FALSE	FALSE	FALSE	FALSE	FALSE	FALSE
470070901	507665	25002776	V4-D5	1134.13	OC case	VERIFICATION	Ti	979	979	Primary borderline epithelial malignant neoplasm	83801 Endometrioid adenoma, borderline malignancy (D39.1)	Not applicable	Ia	67.6	19.9	TRUE	FALSE	FALSE	FALSE	FALSE	FALSE	FALSE	FALSE	FALSE	FALSE	FALSE	FALSE	FALSE	FALSE
470070901	732411	24992040	V1-E9	1359.44	OC case	VERIFICATION	Ti	238	238	Primary borderline epithelial malignant neoplasm	83801 Endometrioid adenoma, borderline malignancy (D39.1)	Not applicable	Ia	69.6	19.9	TRUE	FALSE	FALSE	FALSE	FALSE	FALSE	FALSE	FALSE	FALSE	FALSE	FALSE	FALSE	FALSE	FALSE
470070901	38860	25002792	V4-E9	1506.03	OC case	VERIFICATION	Ti	335	335	Primary borderline epithelial malignant neoplasm	83801 Endometrioid adenoma, borderline malignancy (D39.1)	Not applicable	Ia	69.4	19.9	TRUE	FALSE	FALSE	FALSE	FALSE	FALSE	FALSE	FALSE	FALSE	FALSE	FALSE	FALSE	FALSE	FALSE
470070901	232964	24992058	V1-G3	1506.03	OC case	VERIFICATION	Ti	1820	1820	Primary borderline epithelial malignant neoplasm	83801 Endometrioid adenoma, borderline malignancy (D39.1)	Not applicable	Ia	65.3	19.9	TRUE	FALSE	FALSE	FALSE	FALSE	FALSE	FALSE	FALSE	FALSE	FALSE	FALSE	FALSE	FALSE	FALSE
470070901	775771	25003297	V3-G10	1626.52	OC case	VERIFICATION	Ti	1098	1098	Primary borderline epithelial malignant neoplasm	83801 Endometrioid adenoma, borderline malignancy (D39.1)	Not applicable	Ia	67.3	19.9	TRUE	FALSE	FALSE	FALSE	FALSE	FALSE	FALSE	FALSE	FALSE	FALSE	FALSE	FALSE	FALSE	FALSE
470070901	43994	24992045	V1-F2	1662.36	OC case	VERIFICATION	Ti	575	575	Primary borderline epithelial malignant neoplasm	83801 Endometrioid adenoma, borderline malignancy (D39.1)	Not applicable	Ia	68.7	19.9	TRUE	FALSE	FALSE	FALSE	FALSE	FALSE	FALSE	FALSE	FALSE	FALSE	FALSE	FALSE	FALSE	FALSE
470070901	72960	25003304	V3-H5	3098.13	OC case	VERIFICATION	Ti	1441	1441	Primary borderline epithelial malignant neoplasm	83801 Endometrioid adenoma, borderline malignancy (D39.1)	Not applicable	Ia	66.3	19.9	FALSE	FALSE	FALSE	FALSE	FALSE	FALSE	FALSE	FALSE	FALSE	FALSE	FALSE	FALSE	FALSE	FALSE
470070901	945413	30820420	V2-H1	4330.19	OC case	VERIFICATION	Ti	1737	1737	Primary borderline epithelial malignant neoplasm	83801 Endometrioid adenoma, borderline malignancy (D39.1)	Not applicable	Ia	65.5	19.9	FALSE	FALSE	FALSE	FALSE	FALSE	FALSE	FALSE	FALSE	FALSE	FALSE	FALSE	FALSE	FALSE	FALSE
483170855	141189	25003234	V3-B7	5007.68	OC case	VERIFICATION	Tii	652	652	Primary invasive epithelial malignant neoplasm	89803 Carcinosarcoma NOS	High Grade	IIIc	62.7	24.1	FALSE	FALSE	FALSE	FALSE	FALSE	FALSE	FALSE	FALSE	FALSE	FALSE	FALSE	FALSE	FALSE	FALSE
483170855	348062	25003235	V3-B8	5074.08	OC case	VERIFICATION	Tii	1041	1041	Primary invasive epithelial malignant neoplasm	89803 Carcinosarcoma NOS	High Grade	IIIc	61.7	24.1	FALSE	FALSE	FALSE	FALSE	FALSE	FALSE	FALSE	FALSE	FALSE	FALSE	FALSE	FALSE	FALSE	FALSE
483170855	784912	24992071	V1-H4	5491.41	OC case	VERIFICATION	Tii	1316	1316	Primary invasive epithelial malignant neoplasm	89803 Carcinosarcoma NOS	High Grade	IIIc	60.9	24.1	FALSE	FALSE	FALSE	FALSE	FALSE	FALSE	FALSE	FALSE	FALSE	FALSE	FALSE	FALSE	FALSE	FALSE
484687662	210813	25002759	V4-B12	3426.36	OC case	VERIFICATION	Ti	322	322	Primary borderline epithelial malignant neoplasm	84423 Serous cystadenoma, borderline malignancy (C56)	Borderline	Ib	72.2	27.8	FALSE	FALSE	FALSE	FALSE	FALSE	FALSE	FALSE	FALSE	FALSE	FALSE	FALSE	FALSE	FALSE	FALSE
484687662	938113	25003250	V3-C11	3530.55	OC case	VERIFICATION	Ti	810	810	Primary borderline epithelial malignant neoplasm	84423 Serous cystadenoma, borderline malignancy (C56)	Borderline	Ib	70.8	27.8	FALSE	FALSE	FALSE	FALSE	FALSE	FALSE	FALSE	FALSE	FALSE	FALSE	FALSE	FALSE	FALSE	FALSE
484687662	678823	25003254	V3-D3	3962.22	OC case	VERIFICATION	Ti	455	455	Primary borderline epithelial malignant neoplasm	84423 Serous cystadenoma, borderline malignancy (C56)	Borderline	Ib	71.8	27.8	FALSE	FALSE	FALSE	FALSE	FALSE	FALSE	FALSE	FALSE	FALSE	FALSE	FALSE	FALSE	FALSE	FALSE
484687662	54172	24991988	V1-A5	4265.71	OC case	VERIFICATION	Ti	1090	1090	Primary borderline epithelial malignant neoplasm	84423 Serous cystadenoma, borderline malignancy (C56)	Borderline	Ib	70.1	27.8	FALSE	FALSE	FALSE	FALSE	FALSE	FALSE	FALSE	FALSE	FALSE	FALSE	FALSE	FALSE	FALSE	FALSE
502670686	28328	25002784	V4-E1	5563.53	Control	VERIFICATION	ctrl	NA	767.5					62.9	25.6	FALSE	FALSE	FALSE	FALSE	FALSE	FALSE	FALSE	FALSE	FALSE	FALSE	FALSE	FALSE	FALSE	FALSE
502670686	199691	24992034	V1-E3	6232.12	Control	VERIFICATION	ctrl	NA	1461					61	25.6	FALSE	FALSE	FALSE	FALSE	FALSE	FALSE	FALSE	FALSE	FALSE	FALSE	FALSE	FALSE	FALSE	FALSE
502670686	532762	25002772	V4-D1	7399.34	Control	VERIFICATION	ctrl	NA	1132.5					61.9	25.6	FALSE	FALSE	FALSE	FALSE	FALSE	FALSE	FALSE	FALSE	FALSE	FALSE	FALSE	FALSE	FALSE	FALSE
503728636	421780	30820338	V2-A3	3531.02	Control	VERIFICATION	ctrl	NA	917					67	25.7	FALSE	FALSE	FALSE	FALSE	FALSE	FALSE	FALSE	FALSE	FALSE	FALSE	FALSE	FALSE	FALSE	FALSE
503728636	813422	25002753	V4-B6	3663.79	Control	VERIFICATION	ctrl	NA	1355					65.8	25.7	FALSE	FALSE	FALSE	FALSE	FALSE	FALSE	FALSE	FALSE	FALSE	FALSE	FALSE	FALSE	FALSE	FALSE
503728636	870295	24992016	V1-C9	4000.89	Control	VERIFICATION	ctrl	NA	1720					64.8	25.7	FALSE	FALSE	FALSE	FALSE	FALSE	FALSE	FALSE	FALSE	FALSE	FALSE	FALSE	FALSE	FALSE	FALSE
503728636	593276	30820348	V2-B1	5295.34	Control	VERIFICATION	ctrl	NA	588.5					67.9	25.7	FALSE	FALSE	FALSE	FALSE	FALSE	FALSE	FALSE	FALSE	FALSE	FALSE	FALSE	FALSE	FALSE	FALSE
508535212	335278	24992008	V1-C1	5295.34	Control	VERIFICATION	ctrl	NA	1074					68.8	23.7	FALSE	FALSE	FALSE	FALSE	FALSE	FALSE	FALSE	FALSE	FALSE	FALSE	FALSE	FALSE	FALSE	FALSE
508535212	408309	30820421	V2-H2	5780.82	Control	VERIFICATION	ctrl	NA	1439					67.8	23.7	FALSE	FALSE	FALSE	FALSE	FALSE	FALSE	FALSE	FALSE	FALSE	FALSE	FALSE	FALSE	FALSE	FALSE
508535212	639943	25003311	V3-H12	6916.36	Control	VERIFICATION	ctrl	NA	709					69.8	23.7	FALSE	FALSE	FALSE	FALSE	FALSE	FALSE	FALSE	FALSE	FALSE	FALSE	FALSE	FALSE	FALSE	FALSE
527095944	183468	25003226	V3-A11	2021.69	OC case	VERIFICATION	Ti	380	380	Primary borderline epithelial malignant neoplasm	84423 Serous cystadenoma, borderline malignancy (C56)	Not applicable	Ia	75.5	29.5	TRUE	FALSE	FALSE	FALSE	FALSE	FALSE	FALSE	FALSE	FALSE	FALSE	FALSE	FALSE	FALSE	FALSE
527095944	382587	24992048	V1-F5	2301.66	OC case	VERIFICATION	Ti	1582	1582	Primary borderline epithelial malignant neoplasm	84423 Serous cystadenoma, borderline malignancy (C56)	Not applicable	Ia	72.2	29.5	FALSE	FALSE	FALSE	FALSE	FALSE	FALSE	FALSE	FALSE	FALSE	FALSE	FALSE	FALSE	FALSE	FALSE
527095944	216892	24992050	V1-F7	2982.08	OC case	VERIFICATION	Ti	258	258	Primary borderline epithelial malignant neoplasm	84423 Serous cystadenoma, borderline malignancy (C56)	Not applicable	Ia	75.8	29.5	FALSE	FALSE	FALSE	FALSE	FALSE	FALSE	FALSE	FALSE	FALSE	FALSE	FALSE	FALSE	FALSE	FALSE
527095944	49686	30820398	V2-F3	3251.18	OC case	VERIFICATION	Ti	912	912	Primary borderline epithelial malignant neoplasm	84423 Serous cystadenoma, borderline malignancy (C56)	Not applicable	Ia	74	29.5	FALSE	FALSE	FALSE	FALSE	FALSE	FALSE	FALSE	FALSE	FALSE	FALSE	FALSE	FALSE	FALSE	FALSE
527095944	140969	24992060	V1-G5	4119.95	OC case	VERIFICATION	Ti	2005	2005	Primary borderline epithelial malignant neoplasm	84423 Serous cystadenoma, borderline malignancy (C56)	Not applicable	Ia	71	29.5	FALSE	FALSE	FALSE	FALSE	FALSE	FALSE	FALSE	FALSE	FALSE	FALSE	FALSE	FALSE	FALSE	FALSE
527095944	189178	24992074	V1-H7	8444.98	OC case	VERIFICATION	Ti	1259	1259	Primary borderline epithelial malignant neoplasm	84423 Serous cystadenoma, borderline malignancy (C56)	Not applicable	Ia	73.1	29.5	FALSE	TRUE	FALSE	FALSE	FALSE	FALSE	FALSE	FALSE	FALSE	FALSE	FALSE	FALSE	FALSE	FALSE
528026442	309444	30820366	V2-C7	4340.32	Control	VERIFICATION	ctrl	NA	544					68.8	25.5	FALSE	FALSE	FALSE	FALSE	FALSE	FALSE	FALSE	FALSE	FALSE	FALSE	FALSE	FALSE	FALSE	FALSE
528026442	955661	25002778	V4-D7	5145.77	Control	VERIFICATION	ctrl	NA	1237.5					66.9	25.5	FALSE	FALSE	FALSE	FALSE	FALSE	FALSE	FALSE	FALSE	FALSE	FALSE	FALSE	FALSE	FALSE	FALSE
528026442	98650	25002760	V4-C1	5563.53	Control	VERIFICATION	ctrl	NA	945.5					67.7	25.5	FALSE	FALSE	FALSE	FALSE	FALSE	FALSE	FALSE	FALSE	FALSE	FALSE	FALSE	FALSE	FALSE	FALSE
558616273	294764	25003266	V3-E3	4803.82	OC case	VERIFICATION	Tii	162	162	Primary invasive epithelial malignant neoplasm	81403 Adenocarcinoma NOS	High Grade	IIIb	70.8	30.4	FALSE	FALSE	FALSE	FALSE	FALSE	FALSE	FALSE	FALSE	FALSE	FALSE	FALSE	FALSE	FALSE	FALSE
558616273	335389	30820342	V2-A7	4843.94	OC case	VERIFICATION	Tii	364	364	Primary invasive epithelial malignant neoplasm	81403 Adenocarcinoma NOS	High Grade	IIIb	70.3	30.4	FALSE	FALSE	FALSE	FALSE	FALSE	FALSE	FALSE	FALSE	FALSE	FALSE	FALSE	FALSE	FALSE	FALSE
558616273	180865	24992031	V1-D12	4946.51	OC case	VERIFICATION	Tii	246	246	Primary invasive epithelial malignant neoplasm	81403 Adenocarcinoma NOS	High Grade	IIIb	70.6	30.4	FALSE	FALSE	FALSE	FALSE	FALSE	FALSE	FALSE	FALSE	FALSE	FALSE	FALSE	FALSE	FALSE	FALSE
558616273	995982	30820428	V2-H9	5055.73	OC case	VERIFICATION	Tii	743	743	Primary invasive epithelial malignant neoplasm	81403 Adenocarcinoma NOS	High Grade	IIIb	69.2	30.4	FALSE	FALSE	FALSE	FALSE	FALSE	FALSE	FALSE	FALSE	FALSE	FALSE	FALSE	FALSE	FALSE	FALSE
558616273	235515	25002747	V4-A12	5080.37	OC case	VERIFICATION	Tii	659	659	Primary invasive epithelial malignant neoplasm	81403 Adenocarcinoma NOS	High Grade	IIIb	69.4	30.4	FALSE	FALSE	FALSE	FALSE	FALSE	FALSE	FALSE	FALSE	FALSE	FALSE	FALSE	FALSE	FALSE	FALSE
558616273	694874	30820418	V2-G11	5147.69	OC case	VERIFICATION	Tii	463	463	Primary invasive epithelial malignant neoplasm	81403 Adenocarcinoma NOS	High Grade	IIIb	70	30.4	FALSE	FALSE	FALSE	FALSE	FALSE	FALSE	FALSE	FALSE	FALSE	FALSE	FALSE	FALSE	FALSE	FALSE
558616273	251	30820375	V2-D4	5272.44	OC case	VERIFICATION	Tii	1989	1989	Primary invasive epithelial malignant neoplasm	81403 Adenocarcinoma NOS	High Grade	IIIb	65.8	30.4	FALSE	FALSE	FALSE	FALSE	FALSE	FALSE	FALSE	FALSE	FALSE	FALSE	FALSE	FALSE	FALSE	FALSE
558616273	36459	25003252	V3-D1	5316.99	OC case	VERIFICATION	Tii	800	800	Primary invasive epithelial malignant neoplasm	81403 Adenocarcinoma NOS	High Grade	IIIb	69.1	30.4	FALSE	FALSE	FALSE	FALSE	FALSE	FALSE	FALSE	FALSE	FALSE	FALSE	FALSE	FALSE	FALSE	FALSE
558616273	781020	30820399	V2-F4	6120.27	OC case	VERIFICATION	Tii	1205	1205	Primary invasive epithelial malignant neoplasm	81403 Adenocarcinoma NOS	High Grade	IIIb	68	30.4	FALSE	FALSE	FALSE	FALSE	FALSE	FALSE	FALSE	FALSE	FALSE	FALSE	FALSE	FALSE	FALSE	FALSE
558616273	225321	25003282	V3-F7	6560.3	OC case	VERIFICATION	Tii	896	896	Primary invasive epithelial malignant neoplasm	81403 Adenocarcinoma NOS	High Grade	IIIb	68.8	30.4	FALSE	FALSE	FALSE	FALSE	FALSE	FALSE	FALSE	FALSE	FALSE	FALSE	FALSE	FALSE	FALSE	FALSE
561389800	585271	30820349	V2-B2	4806.22	OC case	VERIFICATION	Tii	151	151	Primary invasive epithelial malignant neoplasm	84413 Serous cystadenocarcinoma NOS (C56)	High Grade	IIc	62.1	24.5	FALSE	FALSE	FALSE	FALSE	FALSE	FALSE	FALSE	FALSE	FALSE	FALSE	FALSE	FALSE	FALSE	FALSE
561389800	646250	30820423	V2-H4	5191.57	OC case	VERIFICATION	Tii	2076	2076	Primary invasive epithelial malignant neoplasm	84413 Serous cystadenocarcinoma NOS (C56)	High Grade	IIc	56.8	24.5	FALSE	FALSE	FALSE	FALSE	FALSE	FALSE	FALSE	FALSE	FALSE	FALSE	FALSE	FALSE	FALSE	FALSE
561389800	971337	30820358	V2-B11	5299.93	OC case	VERIFICATION	Tii	1033	1033	Primary invasive epithelial malignant neoplasm	84413 Serous cystadenocarcinoma NOS (C56)	High Grade	IIc	59.6	24.5	FALSE	FALSE	FALSE	FALSE	FALSE	FALSE	FALSE	FALSE	FALSE	FALSE	FALSE	FALSE	FALSE	FALSE
561389800	929690	25002770	V4-C11	5862.98	OC case	VERIFICATION	Tii	266	266	Primary invasive epithelial malignant neoplasm	84413 Serous cystadenocarcinoma NOS (C56)	High Grade	IIc	61.7	24.5	FALSE	FALSE	FALSE	FALSE	FALSE	FALSE	FALSE	FALSE	FALSE	FALSE	FALSE	FALSE	FALSE	FALSE
561389800	410469	25003255	V3-D4	6186.5	OC case	VERIFICATION	Tii	1754	1754	Primary invasive epithelial malignant neoplasm	84413 Serous cystadenocarcinoma NOS (C56)	High Grade	IIc	57.7	24.5	FALSE	FALSE	FALSE	FALSE	FALSE	FALSE	FALSE	FALSE	FALSE	FALSE	FALSE	FALSE	FALSE	FALSE
561389800	244481	24991989	V1-A6	6838.86	OC case	VERIFICATION	Tii	2483	2483	Primary invasive epithelial malignant neoplasm	84413 Serous cystadenocarcinoma NOS (C56)	High Grade	IIc	55.7	24.5	FALSE	FALSE	FALSE	FALSE	FALSE	FALSE	FALSE	FALSE	FALSE	FALSE	FALSE	FALSE	FALSE	FALSE
561389800	992194	30820395	V2-E12	7305.22	OC case	VERIFICATION	Tii	581	581	Primary invasive epithelial malignant neoplasm	84413 Serous cystadenocarcinoma NOS (C56)	High Grade	IIc	60.9	24.5	FALSE	FALSE	FALSE	FALSE	FALSE	FALSE	FALSE	FALSE	FALSE	FALSE	FALSE	FALSE	FALSE	FALSE
561389800	344173	30820339	V2-A4	NA	OC case	VERIFICATION	Tii	1348	1348	Primary invasive epithelial malignant neoplasm	84413 Serous cystadenocarcinoma NOS (C56)	High Grade	IIc	58.8	24.5	FALSE	FALSE	FALSE	FALSE	FALSE	FALSE	FALSE	FALSE	FALSE	FALSE	FALSE	FALSE	FALSE	FALSE
568063587	20576	30820396	V2-F1	5528.3	OC case	VERIFICATION	Tii	1282	1282	No adnexal histology	81403 Adenocarcinoma NOS	High Grade (2)	IIb	66.6	19.2	FALSE	FALSE	FALSE	FALSE	FALSE	FALSE	FALSE	FALSE	FALSE	FALSE	FALSE	FALSE	FALSE	FALSE
568063587	379537	30820408	V2-G1	6238.19	OC case	VERIFICATION	Tii	327	327	No adnexal histology	81403 Adenocarcinoma NOS	High Grade (2)	IIb	69.3	19.2	FALSE	FALSE	FALSE	FALSE	FALSE	FALSE	FALSE	FALSE	FALSE	FALSE	FALSE	FALSE	FALSE	FALSE
568063587	896407	25003278	V3-F3	6291	OC case	VERIFICATION	Tii	921	921	No adnexal histology	81403 Adenocarcinoma NOS	High Grade (2)	IIb	67.6	19.2	FALSE	FALSE	FALSE	FALSE	FALSE	FALSE	FALSE	FALSE	FALSE	FALSE	FALSE	FALSE	FALSE	FALSE
594848963	980033	24992033	V1-E2	4370.29	OC case	VERIFICATION	Tii	421	421	Primary invasive epithelial malignant neoplasm	84413 Serous cystadenocarcinoma NOS (C56)	High Grade	IIIb	69.9	43.2	FALSE	FALSE	FALSE	FALSE	FALSE	FALSE	FALSE	FALSE	FALSE	FALSE	FALSE	FALSE	FALSE	FALSE
594848963	506295	24992035	V1-E4	4586.45	OC case	VERIFICATION	Tii	260	260	Primary invasive epithelial malignant neoplasm	84413 Serous cystadenocarcinoma NOS (C56)	High Grade	IIIb	70.3	43.2	FALSE	FALSE	FALSE	FALSE	FALSE	FALSE	FALSE	FALSE	FALSE	FALSE	FALSE	FALSE	FALSE	FALSE
594848963	136818	25002763	V4-C4	5696.04	OC case	VERIFICATION	Tii	741	741	Primary invasive epithelial malignant neoplasm	84413 Serous cystadenocarcinoma NOS (C56)	High Grade	IIIb	69	43.2	FALSE	FALSE	FALSE	FALSE	FALSE	FALSE	FALSE	FALSE	FALSE	FALSE	FALSE	FALSE	FALSE	FALSE
608457341	57690	30820347	V2-A12	4065.49	OC case	VERIFICATION	Tii	426	426	Primary invasive epithelial malignant neoplasm	84413 Serous cystadenocarcinoma NOS (C56)	High Grade	IIc	57.8	24.9	FALSE	FALSE	FALSE	FALSE	FALSE	FALSE	FALSE	FALSE	FALSE	FALSE	FALSE	FALSE	FALSE	FALSE
608457341	23894	30820387	V2-E4	4753.15	OC case	VERIFICATION	Tii	495	495	Primary invasive epithelial malignant neoplasm	84413 Serous cystadenocarcinoma NOS (C56)	High Grade	IIc	57.6	24.9	FALSE	FALSE	FALSE	FALSE	FALSE	FALSE	FALSE	FALSE	FALSE	FALSE	FALSE	FALSE	FALSE	FALSE
608457341	692519	25003309	V3-H10	5148.56	OC case	VERIFICATION	Tii	859	859	Primary invasive epithelial malignant neoplasm	84413 Serous cystadenocarcinoma NOS (C56)	High Grade	IIc	56.6	24.9	FALSE	FALSE	FALSE	FALSE	FALSE	FALSE	FALSE	FALSE	FALSE	FALSE	FALSE	FALSE	FALSE	FALSE
663886040	298566	25003217	V3-A2	2265.13	OC case	VERIFICATION	Ti	327	327	Primary invasive epithelial malignant neoplasm	83813 Endometriod adenofibroma, malignant (C56)	Grade 2	IIa	62.4	30.1	FALSE	FALSE	FALSE	FALSE	FALSE	FALSE	FALSE	FALSE	FALSE	FALSE	FALSE	FALSE	FALSE	FALSE
674678732	494707	24992063	V1-G8	2197.99	Control	VERIFICATION	ctrl	NA	2296.5					74.1	27.1	FALSE	FALSE	FALSE	FALSE	FALSE	FALSE	FALSE	FALSE	FALSE	FALSE	FALSE	FALSE	FALSE	FALSE
674678732	901426	25003221	V3-A6	2361.29	Control	VERIFICATION	ctrl	NA	1201.5					77.1	27.1	FALSE	FALSE	FALSE	FALSE	FALSE	FALSE	FALSE	FALSE	FALSE	FALSE	FALSE	FALSE	FALSE	FALSE
674678732	216110	24992015	V1-C8	2556.48	Control	VERIFICATION	ctrl	NA	435					79.2	27.1	FALSE	FALSE	FALSE	FALSE	FALSE	FALSE	FALSE	FALSE	FALSE	FALSE	FALSE	FALSE	FALSE	FALSE
674678732	292341	24992044	V1-F1	3082.05	Control	VERIFICATION	ctrl	NA	1931.5					75.1	27.1	FALSE	FALSE	FALSE	FALSE	FALSE	FALSE	FALSE	FALSE	FALSE	FALSE	FALSE	FALSE	FALSE	FALSE
674678732	568780	25002780	V4-D9	3138.73	Control	VERIFICATION	ctrl	NA	873					78	27.1	FALSE	FALSE	FALSE	FALSE	FALSE	FALSE	FALSE	FALSE	FALSE	FALSE	FALSE	FALSE	FALSE	FALSE
674678732	672221	25003277	V3-F2	3407.86	Control	VERIFICATION	ctrl	NA	1530					76.2	27.1	FALSE	FALSE	FALSE	FALSE	FALSE	FALSE	FALSE	FALSE	FALSE	FALSE	FALSE	FALSE	FALSE	FALSE
674678732	323566	24992064	V1-G9	5378.08	Control	VERIFICATION	ctrl	NA	2698					73	27.1	FALSE	FALSE	FALSE	FALSE	FALSE	FALSE	FALSE	FALSE	FALSE	FALSE	FALSE	FALSE	FALSE	FALSE
675643386	203401	25003224	V3-A9	4025.58	OC case	VERIFICATION	Ti	1799	1799	Primary invasive epithelial malignant neoplasm	83803 Endometriod carcinoma (C56)	Grade 2	Ia	64.3	26.4	FALSE	FALSE	FALSE	FALSE	FALSE	FALSE	FALSE	FALSE	FALSE	FALSE	FALSE	FALSE	FALSE	FALSE
675643386	181719	25002790	V4-E7	4649.81	OC case	VERIFICATION	Ti	1612	1612	Primary invasive epithelial malignant neoplasm	83803 Endometriod carcinoma (C56)	Grade 2	Ia	64.8	26.4	FALSE	FALSE	FALSE	FALSE	FALSE	FALSE	FALSE	FALSE	FALSE	FALSE	FALSE	FALSE	FALSE	FALSE
675643386	520015	30820362	V2-C3	4777.45	OC case	VERIFICATION	Ti	1232	1232	Primary invasive epithelial malignant neoplasm	83803 Endometriod carcinoma (C56)	Grade 2	Ia	65.8	26.4	FALSE	FALSE	FALSE	FALSE	FALSE	FALSE	FALSE	FALSE	FALSE	FALSE	FALSE	FALSE	FALSE	FALSE
675643386	607094	24991997	V1-B2	4812.87	OC case	VERIFICATION	Ti	890	890	Primary invasive epithelial malignant neoplasm	83803 Endometriod carcinoma (C56)	Grade 2	Ia	66.8	26.4	FALSE	FALSE	FALSE	FALSE	FALSE	FALSE	FALSE	FALSE	FALSE	FALSE	FALSE	FALSE	FALSE	FALSE
675643386	703617	24992079	V1-H12	5249.57	OC case	VERIFICATION	Ti	553	553	Primary invasive epithelial malignant neoplasm	83803 Endometriod carcinoma (C56)	Grade 2	Ia	67.7	26.4	FALSE	FALSE	FALSE	FALSE	FALSE	FALSE	FALSE	FALSE	FALSE	FALSE	FALSE	FALSE	FALSE	FALSE
675643386	879098	25003280	V3-F5	5885.02	OC case	VERIFICATION	Ti	1919	1919	Primary invasive epithelial malignant neoplasm	83803 Endometriod carcinoma (C56)	Grade 2	Ia	64	26.4	FALSE	FALSE	FALSE	FALSE	FALSE	FALSE	FALSE	FALSE	FALSE	FALSE	FALSE	FALSE	FALSE	FALSE
687799844	370225	30820391	V2-E8	5470.53	OC case	VERIFICATION	Tii	414	414	Primary invasive epithelial malignant neoplasm	84413 Serous cystadenocarcinoma NOS (C56)	High Grade	Ic	59.1	29.9	FALSE	FALSE	FALSE	FALSE	FALSE	FALSE	FALSE	FALSE	FALSE	FALSE	FALSE	FALSE	FALSE	FALSE
687799844	799277	25002793	V4-E10	6419.91	OC case	VERIFICATION	Tii	841	841	Primary invasive epithelial malignant neoplasm	84413 Serous cystadenocarcinoma NOS (C56)	High Grade	Ic	58	29.9	FALSE	FALSE	FALSE	FALSE	FALSE	FALSE	FALSE	FALSE	FALSE	FALSE	FALSE	FALSE	FALSE	FALSE
687799844	467059	25003276	V3-F1	9141.13	OC case	VERIFICATION	Tii	1209	1209	Primary invasive epithelial malignant neoplasm	84413 Serous cystadenocarcinoma NOS (C56)	High Grade	Ic	57	29.9	FALSE	TRUE	FALSE	FALSE	FALSE	FALSE	FALSE	FALSE	FALSE	FALSE	FALSE	FALSE	FALSE	FALSE
687799844	405758	24992023	V1-D4	NA	OC case	VERIFICATION	Tii	1562	1562	Primary invasive epithelial malignant neoplasm	84413 Serous cystadenocarcinoma NOS (C56)	High Grade	Ic	56	29.9	FALSE	FALSE	FALSE	FALSE	FALSE	FALSE	FALSE	FALSE	FALSE	FALSE	FALSE	FALSE	FALSE	FALSE
712273757	689229	25002786	V4-E3	3856.34	Control	VERIFICATION	ctrl	NA	485					54.5	22.5	FALSE	FALSE	FALSE	FALSE	FALSE	FALSE	FALSE	FALSE	FALSE	FALSE	FALSE	FALSE	FALSE	FALSE
712273757	292610	24992067	V1-G12	4119.95	Control	VERIFICATION	ctrl	NA	850					53.5	22.5	FALSE	FALSE	FALSE	FALSE	FALSE	FALSE	FALSE	FALSE	FALSE	FALSE	FALSE	FALSE	FALSE	FALSE
712273757	154446	24992052	V1-F9	4977.88	Control	VERIFICATION	ctrl	NA	1215					52.5	22.5	FALSE	FALSE	FALSE	FALSE	FALSE	FALSE	FALSE	FALSE	FALSE	FALSE	FALSE	FALSE	FALSE	FALSE
723793041	37857	25002754	V4-B7	3392.89	Control	VERIFICATION	ctrl	NA	790.5					64	23.1	FALSE	FALSE	FALSE	FALSE	FALSE	FALSE	FALSE	FALSE	FALSE	FALSE	FALSE	FALSE	FALSE	FALSE
723793041	493896	24992025	V1-D6	3868.66	Control	VERIFICATION	ctrl	NA	1958.5					60.8	23.1	FALSE	FALSE	FALSE	FALSE	FALSE	FALSE	FALSE	FALSE	FALSE	FALSE	FALSE	FALSE	FALSE	FALSE
723793041	125171	25003248	V3-C9	3888.73	Control	VERIFICATION	ctrl	NA	462					64.9	23.1	FALSE	FALSE	FALSE	FALSE	FALSE	FALSE	FALSE	FALSE	FALSE	FALSE	FALSE	FALSE	FALSE	FALSE
723793041	215453	25002746	V4-A11	4017.84	Control	VERIFICATION	ctrl	NA	1557					61.9	23.1	FALSE	FALSE	FALSE	FALSE	FALSE	FALSE	FALSE	FALSE	FALSE	FALSE	FALSE	FALSE	FALSE	FALSE
723793041	334520	24992053	V1-F10	4353.16	Control	VERIFICATION	ctrl	NA	97					65.9	23.1	FALSE	FALSE	FALSE	FALSE	FALSE	FALSE	FALSE	FALSE	FALSE	FALSE	FALSE	FALSE	FALSE	FALSE
723793041	594470	24992062	V1-G7	4665.15	Control	VERIFICATION	ctrl	NA	1192					62.9	23.1	FALSE	FALSE	FALSE	FALSE	FALSE	FALSE	FALSE	FALSE	FALSE	FALSE	FALSE	FALSE	FALSE	FALSE
724002333	705339	30820355	V2-B8	2556.48	OC case	VERIFICATION	Ti	639	639	Primary borderline epithelial malignant neoplasm	84623 Papillary serous cystadenoma, borderline malignancy (C56)	Not applicable	Ia	77.6	23.2	FALSE	FALSE	FALSE	FALSE	FALSE	FALSE	FALSE	FALSE	FALSE	FALSE	FALSE	FALSE	FALSE	FALSE
724002333	777288	30820389	V2-E6	3513.13	OC case	VERIFICATION	Ti	1821	1821	Primary borderline epithelial malignant neoplasm	84623 Papillary serous cystadenoma, borderline malignancy (C56)	Not applicable	Ia	74.3	23.2	FALSE	FALSE	FALSE	FALSE	FALSE	FALSE	FALSE	FALSE	FALSE	FALSE	FALSE	FALSE	FALSE	FALSE
724002333	666967	30820378	V2-D7	3913.94	OC case	VERIFICATION	Ti	1492	1492	Primary borderline epithelial malignant neoplasm	84623 Papillary serous cystadenoma, borderline malignancy (C56)	Not applicable	Ia	75.2	23.2	FALSE	FALSE	FALSE	FALSE	FALSE	FALSE	FALSE	FALSE	FALSE	FALSE	FALSE	FALSE	FALSE	FALSE
724002333	555613	30820431	V2-H12	4219.91	OC case	VERIFICATION	Ti	1093	1093	Primary borderline epithelial malignant neoplasm	84623 Papillary serous cystadenoma, borderline malignancy (C56)	Not applicable	Ia	76.3	23.2	FALSE	FALSE	FALSE	FALSE	FALSE	FALSE	FALSE	FALSE	FALSE	FALSE	FALSE	FALSE	FALSE	FALSE
724002333	824920	30820381	V2-D10	4225.4	OC case	VERIFICATION	Ti	722	722	Primary borderline epithelial malignant neoplasm	84623 Papillary serous cystadenoma, borderline malignancy (C56)	Not applicable	Ia	77.3	23.2	FALSE	FALSE	FALSE	FALSE	FALSE	FALSE	FALSE	FALSE	FALSE	FALSE	FALSE	FALSE	FALSE	FALSE
724002333	151606	24992049	V1-F6	4445.53	OC case	VERIFICATION	Ti	161	161	Primary borderline epithelial malignant neoplasm	84623 Papillary serous cystadenoma, borderline malignancy (C56)	Not applicable	Ia	78.9	23.2	FALSE	FALSE	FALSE	FALSE	FALSE	FALSE	FALSE	FALSE	FALSE	FALSE	FALSE	FALSE	FALSE	FALSE
724002333	893614	24991984	V1-A1	4944.28	OC case	VERIFICATION	Ti	413	413	Primary borderline epithelial malignant neoplasm	84623 Papillary serous cystadenoma, borderline malignancy (C56)	Not applicable	Ia	78.2	23.2	FALSE	FALSE	FALSE	FALSE	FALSE	FALSE	FALSE	FALSE	FALSE	FALSE	FALSE	FALSE	FALSE	FALSE
724002333	496729	25003265	V3-E2	5131.56	OC case	VERIFICATION	Ti	260	260	Primary borderline epithelial malignant neoplasm	84623 Papillary serous cystadenoma, borderline malignancy (C56)	Not applicable	Ia	78.6	23.2	FALSE	FALSE	FALSE	FALSE	FALSE	FALSE	FALSE	FALSE	FALSE	FALSE	FALSE	FALSE	FALSE	FALSE
724953430	100032	24992078	V1-H11	3760.34	OC case	VERIFICATION	Tii	518	518	Primary invasive epithelial malignant neoplasm	84413 Serous cystadenocarcinoma NOS (C56)	High Grade	IIIc	65	20.6	FALSE	FALSE	FALSE	FALSE	FALSE	FALSE	FALSE	FALSE	FALSE	FALSE	FALSE	FALSE	FALSE	FALSE
724953430	215817	25003307	V3-H8	5653.84	OC case	VERIFICATION	Tii	1975	1975	Primary invasive epithelial malignant neoplasm	84413 Serous cystadenocarcinoma NOS (C56)	High Grade	IIIc	61.1	20.6	FALSE	FALSE	FALSE	FALSE	FALSE	FALSE	FALSE	FALSE	FALSE	FALSE	FALSE	FALSE	FALSE	FALSE
724953430	385525	30820425	V2-H6	5927.9	OC case	VERIFICATION	Tii	1623	1623	Primary invasive epithelial malignant neoplasm	84413 Serous cystadenocarcinoma NOS (C56)	High Grade	IIIc	62	20.6	FALSE	FALSE	FALSE	FALSE	FALSE	FALSE	FALSE	FALSE	FALSE	FALSE	FALSE	FALSE	FALSE	FALSE
724953430	780277	25003289	V3-G2	7799.49	OC case	VERIFICATION	Tii	1240	1240	Primary invasive epithelial malignant neoplasm	84413 Serous cystadenocarcinoma NOS (C56)	High Grade	IIIc	63.1	20.6	FALSE	FALSE	FALSE	FALSE	FALSE	FALSE	FALSE	FALSE	FALSE	FALSE	FALSE	FALSE	FALSE	FALSE
731247405	77580	24992012	V1-C5	4381.01	Control**	VERIFICATION	ctrl	NA	1606.5					61.4	24.1	FALSE	FALSE	FALSE	FALSE	FALSE	FALSE	FALSE	FALSE	FALSE	FALSE	FALSE	FALSE	FALSE	FALSE
731247405	84893	30820346	V2-A11	4404.63	Control**	VERIFICATION	ctrl	NA	621					64.1	24.1	FALSE	FALSE	FALSE	FALSE	FALSE	FALSE	FALSE	FALSE	FALSE	FALSE	FALSE	FALSE	FALSE	FALSE
731247405	916467	25003258	V3-D7	4525	Control**	VERIFICATION	ctrl	NA	986					63.1	24.1	FALSE	FALSE	FALSE	FALSE	FALSE	FALSE	FALSE	FALSE	FALSE	FALSE	FALSE	FALSE	FALSE	FALSE
731247405	489879	30820344	V2-A9	4897.36	Control**	VERIFICATION	ctrl	NA	1351					62.1	24.1	FALSE	FALSE	FALSE	FALSE	FALSE	FALSE	FALSE	FALSE	FALSE	FALSE	FALSE	FALSE	FALSE	FALSE
731921532	818818	30820382	V2-D11	10281.2	OC case	VERIFICATION	Tii	507	507	Primary invasive epithelial malignant neoplasm	84603 Papillary serous cystadenocarcinoma (C56)	Grade 3	IIIc	65.6	26.9	FALSE	TRUE	FALSE	FALSE	FALSE	FALSE	FALSE	FALSE	FALSE	FALSE	FALSE	FALSE	FALSE	FALSE
731921532	504036	25003288	V3-G1	10575	OC case	VERIFICATION	Tii	959	959	Primary invasive epithelial malignant neoplasm	84603 Papillary serous cystadenocarcinoma (C56)	Grade 3	IIIc	64.3	26.9	FALSE	TRUE	FALSE	FALSE	FALSE	FALSE	FALSE	FALSE	FALSE	FALSE	FALSE	FALSE	FALSE	FALSE
731921532	57349	30820392	V2-E9	10671	OC case	VERIFICATION	Tii	1337	1337	Primary invasive epithelial malignant neoplasm	84603 Papillary serous cystadenocarcinoma (C56)	Grade 3	IIIc	63.3	26.9	FALSE	TRUE	FALSE	FALSE	FALSE	FALSE	FALSE	FALSE	FALSE	FALSE	FALSE	FALSE	FALSE	FALSE
738323921	104214	25003229	V3-B2	4334.54	OC case	VERIFICATION	Tii	1208	1208	Primary invasive epithelial malignant neoplasm	84603 Papillary serous cystadenocarcinoma (C56)	Grade 3	IIc	66.6	25.7	FALSE	FALSE	FALSE	FALSE	FALSE	FALSE	FALSE	FALSE	FALSE	FALSE	FALSE	FALSE	FALSE	FALSE
738323921	616626	30820373	V2-D2	5318.28	OC case	VERIFICATION	Tii	460	460	Primary invasive epithelial malignant neoplasm	84603 Papillary serous cystadenocarcinoma (C56)	Grade 3	IIc	68.6	25.7	FALSE	FALSE	FALSE	FALSE	FALSE	FALSE	FALSE	FALSE	FALSE	FALSE	FALSE	FALSE	FALSE	FALSE
748203339	547393	25002749	V4-B2	2072.79	OC case	VERIFICATION	Ti	1066	1066	Primary borderline epithelial malignant neoplasm	84423 Serous cystadenoma, borderline malignancy (C56)	Not applicable	Ic	76.3	26.6	TRUE	FALSE	FALSE	FALSE	FALSE	FALSE	FALSE	FALSE	FALSE	FALSE	FALSE	FALSE	FALSE	FALSE
748203339	228014	25002748	V4-B1	2191	OC case	VERIFICATION	Ti	1445	1445	Primary borderline epithelial malignant neoplasm	84423 Serous cystadenoma, borderline malignancy (C56)	Not applicable	Ic	75.3	26.6	FALSE	FALSE	FALSE	FALSE	FALSE	FALSE	FALSE	FALSE	FALSE	FALSE	FALSE	FALSE	FALSE	FALSE
748203339	209398	25002797	V4-F2	2197.99	OC case	VERIFICATION	Ti	352	352	Primary borderline epithelial malignant neoplasm	84423 Serous cystadenoma, borderline malignancy (C56)	Not applicable	Ic	78.3	26.6	FALSE	FALSE	FALSE	FALSE	FALSE	FALSE	FALSE	FALSE	FALSE	FALSE	FALSE	FALSE	FALSE	FALSE
748203339	776426	30820367	V2-C8	2476.94	OC case	VERIFICATION	Ti	619	619	Primary borderline epithelial malignant neoplasm	84423 Serous cystadenoma, borderline malignancy (C56)	Not applicable	Ic	77.6	26.6	FALSE	FALSE	FALSE	FALSE	FALSE	FALSE	FALSE	FALSE	FALSE	FALSE	FALSE	FALSE	FALSE	FALSE
748203339	124041	30820364	V2-C5	2547.6	OC case	VERIFICATION	Ti	247	247	Primary borderline epithelial malignant neoplasm	84423 Serous cystadenoma, borderline malignancy (C56)	Not applicable	Ic	78.6	26.6	FALSE	FALSE	FALSE	FALSE	FALSE	FALSE	FALSE	FALSE	FALSE	FALSE	FALSE	FALSE	FALSE	FALSE
748203339	13236	24992037	V1-E6	2663.88	OC case	VERIFICATION	Ti	1802	1802	Primary borderline epithelial malignant neoplasm	84423 Serous cystadenoma, borderline malignancy (C56)	Not applicable	Ic	74.3	26.6	FALSE	FALSE	FALSE	FALSE	FALSE	FALSE	FALSE	FALSE	FALSE	FALSE	FALSE	FALSE	FALSE	FALSE
755440249	85959	25002767	V4-C8	2317.6	OC case	VERIFICATION	Ti	290	290	Primary invasive epithelial malignant neoplasm	83103 Clear cell adenocarcinoma NOS	High Grade	Ia	73	37.8	FALSE	FALSE	FALSE	FALSE	FALSE	FALSE	FALSE	FALSE	FALSE	FALSE	FALSE	FALSE	FALSE	FALSE
755440249	772050	25003263	V3-D12	2806.09	OC case	VERIFICATION	Ti	647	647	Primary invasive epithelial malignant neoplasm	83103 Clear cell adenocarcinoma NOS	High Grade	Ia	72	37.8	FALSE	FALSE	FALSE	FALSE	FALSE	FALSE	FALSE	FALSE	FALSE	FALSE	FALSE	FALSE	FALSE	FALSE
765248632	531352	25002787	V4-E4	3187.01	OC case	VERIFICATION	Tii	482	482	Primary invasive epithelial malignant neoplasm	83803 Endometriod carcinoma (C56)	Grade 3	Ic	65.2	24.4	FALSE	FALSE	FALSE	FALSE	FALSE	FALSE	FALSE	FALSE	FALSE	FALSE	FALSE	FALSE	FALSE	FALSE
765248632	992515	30820356	V2-B9	3278.26	OC case	VERIFICATION	Tii	1987	1987	Primary invasive epithelial malignant neoplasm	83803 Endometriod carcinoma (C56)	Grade 3	Ic	61.1	24.4	FALSE	FALSE	FALSE	FALSE	FALSE	FALSE	FALSE	FALSE	FALSE	FALSE	FALSE	FALSE	FALSE	FALSE
765248632	59811	30820429	V2-H10	3321.33	OC case	VERIFICATION	Tii	97	97	Primary invasive epithelial malignant neoplasm	83803 Endometriod carcinoma (C56)	Grade 3	Ic	66.3	24.4	FALSE	FALSE	FALSE	FALSE	FALSE	FALSE	FALSE	FALSE	FALSE	FALSE	FALSE	FALSE	FALSE	FALSE
765248632	498893	25003256	V3-D5	4693.68	OC case	VERIFICATION	Tii	597	597	Primary invasive epithelial malignant neoplasm	83803 Endometriod carcinoma (C56)	Grade 3	Ic	64.9	24.4	FALSE	FALSE	FALSE	FALSE	FALSE	FALSE	FALSE	FALSE	FALSE	FALSE	FALSE	FALSE	FALSE	FALSE
765248632	449829	25003273	V3-E10	4838.37	OC case	VERIFICATION	Tii	871	871	Primary invasive epithelial malignant neoplasm	83803 Endometriod carcinoma (C56)	Grade 3	Ic	64.2	24.4	FALSE	FALSE	FALSE	FALSE	FALSE	FALSE	FALSE	FALSE	FALSE	FALSE	FALSE	FALSE	FALSE	FALSE
765248632	461301	24992068	V1-H1	4944.28	OC case	VERIFICATION	Tii	1603	1603	Primary invasive epithelial malignant neoplasm	83803 Endometriod carcinoma (C56)	Grade 3	Ic	62.2	24.4	FALSE	FALSE	FALSE	FALSE	FALSE	FALSE	FALSE	FALSE	FALSE	FALSE	FALSE	FALSE	FALSE	FALSE
772888733	387341	25002799	V4-F4	2382.67	OC case	VERIFICATION	Tii	967	967	Primary invasive epithelial malignant neoplasm	84413 Serous cystadenocarcinoma NOS (C56)	High Grade (3)	IIIc	69.3	24.3	FALSE	FALSE	FALSE	FALSE	FALSE	FALSE	FALSE	FALSE	FALSE	FALSE	FALSE	FALSE	FALSE	FALSE
772888733	729668	25003247	V3-C8	2398.37	OC case	VERIFICATION	Tii	547	547	Primary invasive epithelial malignant neoplasm	84413 Serous cystadenocarcinoma NOS (C56)	High Grade (3)	IIIc	70.5	24.3	FALSE	FALSE	FALSE	FALSE	FALSE	FALSE	FALSE	FALSE	FALSE	FALSE	FALSE	FALSE	FALSE	FALSE
772888733	923076	25003298	V3-G11	3089.88	OC case	VERIFICATION	Tii	442	442	Primary invasive epithelial malignant neoplasm	84413 Serous cystadenocarcinoma NOS (C56)	High Grade (3)	IIIc	70.8	24.3	FALSE	FALSE	FALSE	FALSE	FALSE	FALSE	FALSE	FALSE	FALSE	FALSE	FALSE	FALSE	FALSE	FALSE
783669958	209155	24991999	V1-B4	2489.25	OC case	VERIFICATION	Tii	435	435	Primary invasive epithelial malignant neoplasm	83803 Endometriod carcinoma (C56)	Grade 3	IIIb	79.7	23	FALSE	FALSE	FALSE	FALSE	FALSE	FALSE	FALSE	FALSE	FALSE	FALSE	FALSE	FALSE	FALSE	FALSE
783669958	298171	25002744	V4-A9	3472.88	OC case	VERIFICATION	Tii	1485	1485	Primary invasive epithelial malignant neoplasm	83803 Endometriod carcinoma (C56)	Grade 3	IIIb	76.9	23	FALSE	FALSE	FALSE	FALSE	FALSE	FALSE	FALSE	FALSE	FALSE	FALSE	FALSE	FALSE	FALSE	FALSE
783669958	156156	24991994	V1-A11	3760.34	OC case	VERIFICATION	Tii	799	799	Primary invasive epithelial malignant neoplasm	83803 Endometriod carcinoma (C56)	Grade 3	IIIb	78.7	23	FALSE	FALSE	FALSE	FALSE	FALSE	FALSE	FALSE	FALSE	FALSE	FALSE	FALSE	FALSE	FALSE	FALSE
783669958	701499	25003308	V3-H9	3830.98	OC case	VERIFICATION	Tii	2248	2248	Primary invasive epithelial malignant neoplasm	83803 Endometriod carcinoma (C56)	Grade 3	IIIb	74.8	23	FALSE	FALSE	FALSE	FALSE	FALSE	FALSE	FALSE	FALSE	FALSE	FALSE	FALSE	FALSE	FALSE	FALSE
783669958	6478	25003253	V3-D2	3945.38	OC case	VERIFICATION	Tii	1156	1156	Primary invasive epithelial malignant neoplasm	83803 Endometriod carcinoma (C56)	Grade 3	IIIb	77.8	23	FALSE	FALSE	FALSE	FALSE	FALSE	FALSE	FALSE	FALSE	FALSE	FALSE	FALSE	FALSE	FALSE	FALSE
783669958	415674	24991991	V1-A8	4183.11	OC case	VERIFICATION	Tii	2632	2632	Primary invasive epithelial malignant neoplasm	83803 Endometriod carcinoma (C56)	Grade 3	IIIb	73.7	23	FALSE	FALSE	FALSE	FALSE	FALSE	FALSE	FALSE	FALSE	FALSE	FALSE	FALSE	FALSE	FALSE	FALSE
783669958	433288	24992072	V1-H5	4265.71	OC case	VERIFICATION	Tii	1863	1863	Primary invasive epithelial malignant neoplasm	83803 Endometriod carcinoma (C56)	Grade 3	IIIb	75.8	23	FALSE	FALSE	FALSE	FALSE	FALSE	FALSE	FALSE	FALSE	FALSE	FALSE	FALSE	FALSE	FALSE	FALSE
790589904	490733	24992017	V1-C10	4370.29	OC case	VERIFICATION	Ti	379	379	Primary invasive epithelial malignant neoplasm	81403 Adenocarcinoma NOS	Grade 2	Ia	72.2	19.8	FALSE	FALSE	FALSE	FALSE	FALSE	FALSE	FALSE	FALSE	FALSE	FALSE	FALSE	FALSE	FALSE	FALSE
790589904	771203	30820351	V2-B4	4477.91	OC case	VERIFICATION	Ti	790	790	Primary invasive epithelial malignant neoplasm	81403 Adenocarcinoma NOS	Grade 2	Ia	71.1	19.8	FALSE	FALSE	FALSE	FALSE	FALSE	FALSE	FALSE	FALSE	FALSE	FALSE	FALSE	FALSE	FALSE	FALSE
790589904	380109	30820374	V2-D3	5055.56	OC case	VERIFICATION	Ti	1562	1562	Primary invasive epithelial malignant neoplasm	81403 Adenocarcinoma NOS	Grade 2	Ia	68.9	19.8	FALSE	FALSE	FALSE	FALSE	FALSE	FALSE	FALSE	FALSE	FALSE	FALSE	FALSE	FALSE	FALSE	FALSE
790589904	132160	25003251	V3-C12	5597	OC case	VERIFICATION	Ti	1093	1093	Primary invasive epithelial malignant neoplasm	81403 Adenocarcinoma NOS	Grade 2	Ia	70.2	19.8	FALSE	FALSE	FALSE	FALSE	FALSE	FALSE	FALSE	FALSE	FALSE	FALSE	FALSE	FALSE	FALSE	FALSE
795512492	353300	25002801	V4-F6	4119.95	OC case	VERIFICATION	Tii	587	587	Primary invasive epithelial malignant neoplasm	84413 Serous cystadenocarcinoma NOS (C56)	High Grade	IIIc	63	31.7	FALSE	FALSE	FALSE	FALSE	FALSE	FALSE	FALSE	FALSE	FALSE	FALSE	FALSE	FALSE	FALSE	FALSE
795512492	687772	25003245	V3-C6	4382.43	OC case	VERIFICATION	Tii	335	335	Primary invasive epithelial malignant neoplasm	84413 Serous cystadenocarcinoma NOS (C56)	High Grade	IIIc	63.7	31.7	FALSE	FALSE	FALSE	FALSE	FALSE	FALSE	FALSE	FALSE	FALSE	FALSE	FALSE	FALSE	FALSE	FALSE
795512492	97156	25003262	V3-D11	4413.01	OC case	VERIFICATION	Tii	923	923	Primary invasive epithelial malignant neoplasm	84413 Serous cystadenocarcinoma NOS (C56)	High Grade	IIIc	62.1	31.7	FALSE	FALSE	FALSE	FALSE	FALSE	FALSE	FALSE	FALSE	FALSE	FALSE	FALSE	FALSE	FALSE	FALSE
802825225	445166	30820430	V2-H11	5398.83	Control	VERIFICATION	ctrl	NA	637.5					64.9	24.1	FALSE	FALSE	FALSE	FALSE	FALSE	FALSE	FALSE	FALSE	FALSE	FALSE	FALSE	FALSE	FALSE	FALSE
802825225	859692	25003237	V3-B10	5471.67	Control	VERIFICATION	ctrl	NA	856.5					64.3	24.1	FALSE	FALSE	FALSE	FALSE	FALSE	FALSE	FALSE	FALSE	FALSE	FALSE	FALSE	FALSE	FALSE	FALSE
802825225	692677	25003293	V3-G6	5732.79	Control	VERIFICATION	ctrl	NA	1112					63.6	24.1	FALSE	FALSE	FALSE	FALSE	FALSE	FALSE	FALSE	FALSE	FALSE	FALSE	FALSE	FALSE	FALSE	FALSE
820053026	436308	24992001	V1-B6	4795.15	Control	VERIFICATION	ctrl	NA	1660.5					56.2	22.9	FALSE	FALSE	FALSE	FALSE	FALSE	FALSE	FALSE	FALSE	FALSE	FALSE	FALSE	FALSE	FALSE	FALSE
820053026	445505	25002741	V4-A6	5908.71	Control	VERIFICATION	ctrl	NA	1113					57.7	22.9	FALSE	FALSE	FALSE	FALSE	FALSE	FALSE	FALSE	FALSE	FALSE	FALSE	FALSE	FALSE	FALSE	FALSE
820053026	714848	30820415	V2-G8	6995.16	Control	VERIFICATION	ctrl	NA	565.5					59.2	22.9	FALSE	FALSE	FALSE	FALSE	FALSE	FALSE	FALSE	FALSE	FALSE	FALSE	FALSE	FALSE	FALSE	FALSE
820053026	279847	25003267	V3-E4	8952.64	Control	VERIFICATION	ctrl	NA	1368.5					57	22.9	FALSE	TRUE	FALSE	FALSE	FALSE	FALSE	FALSE	FALSE	FALSE	FALSE	FALSE	FALSE	FALSE	FALSE
841590783	292414	24992065	V1-G10	2382.67	Control	VERIFICATION	ctrl	NA	1203					64.1	21.6	FALSE	FALSE	FALSE	FALSE	FALSE	FALSE	FALSE	FALSE	FALSE	FALSE	FALSE	FALSE	FALSE	FALSE
841590783	281463	30820410	V2-G3	4153.35	Control	VERIFICATION	ctrl	NA	473					66.1	21.6	FALSE	FALSE	FALSE	FALSE	FALSE	FALSE	FALSE	FALSE	FALSE	FALSE	FALSE	FALSE	FALSE	FALSE
841590783	557030	25003274	V3-E11	5848.51	Control	VERIFICATION	ctrl	NA	838					65.1	21.6	FALSE	FALSE	FALSE	FALSE	FALSE	FALSE	FALSE	FALSE	FALSE	FALSE	FALSE	FALSE	FALSE	FALSE
843417811	862615	24991998	V1-B3	3531.02	OC case	VERIFICATION	Ti	538	538	Primary borderline epithelial malignant neoplasm	84723 Mucinous cystadenoma, borderline malignancy (C56)	Not applicable	Ic	68.5	23.3	FALSE	FALSE	FALSE	FALSE	FALSE	FALSE	FALSE	FALSE	FALSE	FALSE	FALSE	FALSE	FALSE	FALSE
843417811	58760	25003219	V3-A4	3601.64	OC case	VERIFICATION	Ti	1443	1443	Primary borderline epithelial malignant neoplasm	84723 Mucinous cystadenoma, borderline malignancy (C56)	Not applicable	Ic	66.1	23.3	FALSE	FALSE	FALSE	FALSE	FALSE	FALSE	FALSE	FALSE	FALSE	FALSE	FALSE	FALSE	FALSE	FALSE
843417811	652820	25002738	V4-A3	3769.89	OC case	VERIFICATION	Ti	1064	1064	Primary borderline epithelial malignant neoplasm	84723 Mucinous cystadenoma, borderline malignancy (C56)	Not applicable	Ic	67.1	23.3	FALSE	FALSE	FALSE	FALSE	FALSE	FALSE	FALSE	FALSE	FALSE	FALSE	FALSE	FALSE	FALSE	FALSE
843417811	101836	30820422	V2-H3	4076.52	OC case	VERIFICATION	Ti	362	362	Primary borderline epithelial malignant neoplasm	84723 Mucinous cystadenoma, borderline malignancy (C56)	Not applicable	Ic	69	23.3	FALSE	FALSE	FALSE	FALSE	FALSE	FALSE	FALSE	FALSE	FALSE	FALSE	FALSE	FALSE	FALSE	FALSE
843417811	836420	24992026	V1-D7	4363.86	OC case	VERIFICATION	Ti	245	245	Primary borderline epithelial malignant neoplasm	84723 Mucinous cystadenoma, borderline malignancy (C56)	Not applicable	Ic	69.3	23.3	FALSE	FALSE	FALSE	FALSE	FALSE	FALSE	FALSE	FALSE	FALSE	FALSE	FALSE	FALSE	FALSE	FALSE
843417811	176872	30820427	V2-H8	4500.76	OC case	VERIFICATION	Ti	1007	1007	Primary borderline epithelial malignant neoplasm	84723 Mucinous cystadenoma, borderline malignancy (C56)	Not applicable	Ic	67.3	23.3	FALSE	FALSE	FALSE	FALSE	FALSE	FALSE	FALSE	FALSE	FALSE	FALSE	FALSE	FALSE	FALSE	FALSE
843417811	993272	24992057	V1-G2	5871.93	OC case	VERIFICATION	Ti	733	733	Primary borderline epithelial malignant neoplasm	84723 Mucinous cystadenoma, borderline malignancy (C56)	Not applicable	Ic	68	23.3	FALSE	FALSE	FALSE	FALSE	FALSE	FALSE	FALSE	FALSE	FALSE	FALSE	FALSE	FALSE	FALSE	FALSE
843628962	833485	30820336	V2-A1	4955.47	Control	VERIFICATION	ctrl	NA	98					64.2	40.1	FALSE	FALSE	FALSE	FALSE	FALSE	FALSE	FALSE	FALSE	FALSE	FALSE	FALSE	FALSE	FALSE	FALSE
843628962	644583	25003306	V3-H7	5321.89	Control	VERIFICATION	ctrl	NA	317					63.6	40.1	FALSE	FALSE	FALSE	FALSE	FALSE	FALSE	FALSE	FALSE	FALSE	FALSE	FALSE	FALSE	FALSE	FALSE
843628962	400611	24992029	V1-D10	5704.06	Control	VERIFICATION	ctrl	NA	1047					61.6	40.1	FALSE	FALSE	FALSE	FALSE	FALSE	FALSE	FALSE	FALSE	FALSE	FALSE	FALSE	FALSE	FALSE	FALSE
843628962	257540	25002789	V4-E6	5753.53	Control	VERIFICATION	ctrl	NA	682					62.6	40.1	FALSE	FALSE	FALSE	FALSE	FALSE	FALSE	FALSE	FALSE	FALSE	FALSE	FALSE	FALSE	FALSE	FALSE
843628962	857998	25003264	V3-E1	6446.41	Control	VERIFICATION	ctrl	NA	207.5					63.9	40.1	FALSE	FALSE	FALSE	FALSE	FALSE	FALSE	FALSE	FALSE	FALSE	FALSE	FALSE	FALSE	FALSE	FALSE
884069691	208220	24992024	V1-D5	4204.24	OC case	VERIFICATION	Tii	412	412	Primary invasive epithelial malignant neoplasm	84413 Serous cystadenocarcinoma NOS (C56)	High Grade (2)	Ic	62.5	23.8	FALSE	FALSE	FALSE	FALSE	FALSE	FALSE	FALSE	FALSE	FALSE	FALSE	FALSE	FALSE	FALSE	FALSE
884069691	768343	30820341	V2-A6	4795.15	OC case	VERIFICATION	Tii	250	250	Primary invasive epithelial malignant neoplasm	84413 Serous cystadenocarcinoma NOS (C56)	High Grade (2)	Ic	62.9	23.8	FALSE	FALSE	FALSE	FALSE	FALSE	FALSE	FALSE	FALSE	FALSE	FALSE	FALSE	FALSE	FALSE	FALSE
884069691	340610	25002788	V4-E5	5113.1	OC case	VERIFICATION	Tii	657	657	Primary invasive epithelial malignant neoplasm	84413 Serous cystadenocarcinoma NOS (C56)	High Grade (2)	Ic	61.8	23.8	FALSE	FALSE	FALSE	FALSE	FALSE	FALSE	FALSE	FALSE	FALSE	FALSE	FALSE	FALSE	FALSE	FALSE
888427346	44126	24992000	V1-B5	2816.82	OC case	VERIFICATION	Tii	1062	1062	Primary invasive epithelial malignant neoplasm	83803 Endometriod carcinoma (C56)	Grade 3	IIb	61	36	FALSE	FALSE	FALSE	FALSE	FALSE	FALSE	FALSE	FALSE	FALSE	FALSE	FALSE	FALSE	FALSE	FALSE
888427346	454232	30820393	V2-E10	2969.27	OC case	VERIFICATION	Tii	98	98	Primary invasive epithelial malignant neoplasm	83803 Endometriod carcinoma (C56)	Grade 3	IIb	63.7	36	FALSE	FALSE	FALSE	FALSE	FALSE	FALSE	FALSE	FALSE	FALSE	FALSE	FALSE	FALSE	FALSE	FALSE
888427346	479235	25003292	V3-G5	3388.08	OC case	VERIFICATION	Tii	673	673	Primary invasive epithelial malignant neoplasm	83803 Endometriod carcinoma (C56)	Grade 3	IIb	62.1	36	FALSE	FALSE	FALSE	FALSE	FALSE	FALSE	FALSE	FALSE	FALSE	FALSE	FALSE	FALSE	FALSE	FALSE
888427346	744114	30820372	V2-D1	3499.24	OC case	VERIFICATION	Tii	230	230	Primary invasive epithelial malignant neoplasm	83803 Endometriod carcinoma (C56)	Grade 3	IIb	63.3	36	FALSE	FALSE	FALSE	FALSE	FALSE	FALSE	FALSE	FALSE	FALSE	FALSE	FALSE	FALSE	FALSE	FALSE
888427346	881232	25002774	V4-D3	4086.88	OC case	VERIFICATION	Tii	292	292	Primary invasive epithelial malignant neoplasm	83803 Endometriod carcinoma (C56)	Grade 3	IIb	63.1	36	FALSE	FALSE	FALSE	FALSE	FALSE	FALSE	FALSE	FALSE	FALSE	FALSE	FALSE	FALSE	FALSE	FALSE
912731914	905484	25003238	V3-B11	3934.87	Control	VERIFICATION	ctrl	NA	1171.5					66.6	20.2	FALSE	FALSE	FALSE	FALSE	FALSE	FALSE	FALSE	FALSE	FALSE	FALSE	FALSE	FALSE	FALSE	FALSE
912731914	773323	25003275	V3-E12	4500.1	Control	VERIFICATION	ctrl	NA	806.5					67.6	20.2	FALSE	FALSE	FALSE	FALSE	FALSE	FALSE	FALSE	FALSE	FALSE	FALSE	FALSE	FALSE	FALSE	FALSE
912731914	824640	30820361	V2-C2	4908.52	Control	VERIFICATION	ctrl	NA	478					68.5	20.2	FALSE	FALSE	FALSE	FALSE	FALSE	FALSE	FALSE	FALSE	FALSE	FALSE	FALSE	FALSE	FALSE	FALSE
912789953	811927	24992003	V1-B8	5188	OC case	VERIFICATION	Ti	637	637	Primary borderline epithelial malignant neoplasm	84723 Mucinous cystadenoma, borderline malignancy (C56)	See text	Ia	65.8	22.8	FALSE	FALSE	FALSE	FALSE	FALSE	FALSE	FALSE	FALSE	FALSE	FALSE	FALSE	FALSE	FALSE	FALSE
912789953	442941	25002755	V4-B8	5652.31	OC case	VERIFICATION	Ti	1015	1015	Primary borderline epithelial malignant neoplasm	84723 Mucinous cystadenoma, borderline malignancy (C56)	See text	Ia	64.8	22.8	FALSE	FALSE	FALSE	FALSE	FALSE	FALSE	FALSE	FALSE	FALSE	FALSE	FALSE	FALSE	FALSE	FALSE
912789953	824530	25002773	V4-D2	6568.99	OC case	VERIFICATION	Ti	1359	1359	Primary borderline epithelial malignant neoplasm	84723 Mucinous cystadenoma, borderline malignancy (C56)	See text	Ia	63.8	22.8	FALSE	FALSE	FALSE	FALSE	FALSE	FALSE	FALSE	FALSE	FALSE	FALSE	FALSE	FALSE	FALSE	FALSE
912789953	108521	25003301	V3-H2	6878.07	OC case	VERIFICATION	Ti	1506	1506	Primary borderline epithelial malignant neoplasm	84723 Mucinous cystadenoma, borderline malignancy (C56)	See text	Ia	63.4	22.8	FALSE	FALSE	FALSE	FALSE	FALSE	FALSE	FALSE	FALSE	FALSE	FALSE	FALSE	FALSE	FALSE	FALSE
948652727	337656	30820340	V2-A5	2816.82	OC case	VERIFICATION	Tii	569	569	Primary invasive epithelial malignant neoplasm	84413 Serous cystadenocarcinoma NOS (C56)	High Grade	IIIc	65.8	26.4	FALSE	FALSE	FALSE	FALSE	FALSE	FALSE	FALSE	FALSE	FALSE	FALSE	FALSE	FALSE	FALSE	FALSE
948652727	979475	24992013	V1-C6	4113.66	OC case	VERIFICATION	Tii	189	189	Primary invasive epithelial malignant neoplasm	84413 Serous cystadenocarcinoma NOS (C56)	High Grade	IIIc	66.8	26.4	FALSE	FALSE	FALSE	FALSE	FALSE	FALSE	FALSE	FALSE	FALSE	FALSE	FALSE	FALSE	FALSE	FALSE
948652727	426621	25003284	V3-F9	5008.59	OC case	VERIFICATION	Tii	905	905	Primary invasive epithelial malignant neoplasm	84413 Serous cystadenocarcinoma NOS (C56)	High Grade	IIIc	64.9	26.4	FALSE	FALSE	FALSE	FALSE	FALSE	FALSE	FALSE	FALSE	FALSE	FALSE	FALSE	FALSE	FALSE	FALSE
984795406	887401	25003303	V3-H4	4595.57	OC case	VERIFICATION	Ti	223	223	Primary borderline epithelial malignant neoplasm	84423 Serous cystadenoma, borderline malignancy (C56)	Not applicable	Ic	58.3	24.1	FALSE	FALSE	FALSE	FALSE	FALSE	FALSE	FALSE	FALSE	FALSE	FALSE	FALSE	FALSE	FALSE	FALSE
984795406	873077	24992046	V1-F3	5229.02	OC case	VERIFICATION	Ti	846	846	Primary borderline epithelial malignant neoplasm	84423 Serous cystadenoma, borderline malignancy (C56)	Not applicable	Ic	56.6	24.1	FALSE	FALSE	FALSE	FALSE	FALSE	FALSE	FALSE	FALSE	FALSE	FALSE	FALSE	FALSE	FALSE	FALSE
984795406	793791	25002771	V4-C12	5303.68	OC case	VERIFICATION	Ti	155	155	Primary borderline epithelial malignant neoplasm	84423 Serous cystadenoma, borderline malignancy (C56)	Not applicable	Ic	58.5	24.1	FALSE	FALSE	FALSE	FALSE	FALSE	FALSE	FALSE	FALSE	FALSE	FALSE	FALSE	FALSE	FALSE	FALSE
984795406	6034	25003246	V3-C7	5495.25	OC case	VERIFICATION	Ti	399	399	Primary borderline epithelial malignant neoplasm	84423 Serous cystadenoma, borderline malignancy (C56)	Not applicable	Ic	57.8	24.1	FALSE	FALSE	FALSE	FALSE	FALSE	FALSE	FALSE	FALSE	FALSE	FALSE	FALSE	FALSE	FALSE	FALSE
984795406	404678	30820407	V2-F12	6000.7	OC case	VERIFICATION	Ti	482	482	Primary borderline epithelial malignant neoplasm	84423 Serous cystadenoma, borderline malignancy (C56)	Not applicable	Ic	57.6	24.1	FALSE	FALSE	FALSE	FALSE	FALSE	FALSE	FALSE	FALSE	FALSE	FALSE	FALSE	FALSE	FALSE	FALSE
985694026	444542	25003216	V3-A1	1134.43	OC case	VERIFICATION	Ti	278	278	Primary borderline epithelial malignant neoplasm	83811 Endometriod adenofibroma, borderline malignancy (D39.1)	Not applicable	Ia	70.3	32.2	TRUE	FALSE	FALSE	FALSE	FALSE	FALSE	FALSE	FALSE	FALSE	FALSE	FALSE	FALSE	FALSE	FALSE
985694026	16415	25003259	V3-D8	1341.3	OC case	VERIFICATION	Ti	1477	1477	Primary borderline epithelial malignant neoplasm	83811 Endometriod adenofibroma, borderline malignancy (D39.1)	Not applicable	Ia	67.1	32.2	TRUE	FALSE	FALSE	FALSE	FALSE	FALSE	FALSE	FALSE	FALSE	FALSE	FALSE	FALSE	FALSE	FALSE
985694026	333366	25003223	V3-A8	1367.45	OC case	VERIFICATION	Ti	391	391	Primary borderline epithelial malignant neoplasm	83811 Endometriod adenofibroma, borderline malignancy (D39.1)	Not applicable	Ia	70	32.2	TRUE	FALSE	FALSE	FALSE	FALSE	FALSE	FALSE	FALSE	FALSE	FALSE	FALSE	FALSE	FALSE	FALSE
985694026	835151	25002785	V4-E2	1464.86	OC case	VERIFICATION	Ti	684	684	Primary borderline epithelial malignant neoplasm	83811 Endometriod adenofibroma, borderline malignancy (D39.1)	Not applicable	Ia	69.2	32.2	TRUE	FALSE	FALSE	FALSE	FALSE	FALSE	FALSE	FALSE	FALSE	FALSE	FALSE	FALSE	FALSE	FALSE
985694026	383027	25003295	V3-G8	1478.35	OC case	VERIFICATION	Ti	174	174	Primary borderline epithelial malignant neoplasm	83811 Endometriod adenofibroma, borderline malignancy (D39.1)	Not applicable	Ia	70.6	32.2	TRUE	FALSE	FALSE	FALSE	FALSE	FALSE	FALSE	FALSE	FALSE	FALSE	FALSE	FALSE	FALSE	FALSE
985694026	141754	30820365	V2-C6	1526.76	OC case	VERIFICATION	Ti	1561	1561	Primary borderline epithelial malignant neoplasm	83811 Endometriod adenofibroma, borderline malignancy (D39.1)	Not applicable	Ia	66.8	32.2	TRUE	FALSE	FALSE	FALSE	FALSE	FALSE	FALSE	FALSE	FALSE	FALSE	FALSE	FALSE	FALSE	FALSE
985694026	701738	24992056	V1-G1	4649.81	OC case	VERIFICATION	Ti	820	820	Primary borderline epithelial malignant neoplasm	83811 Endometriod adenofibroma, borderline malignancy (D39.1)	Not applicable	Ia	68.9	32.2	FALSE	FALSE	FALSE	FALSE	FALSE	FALSE	FALSE	FALSE	FALSE	FALSE	FALSE	FALSE	FALSE	FALSE
