# Supplementary material for: Protein Z: A putative novel biomarker for early detection of ovarian cancer
Source: Int J Cancer. 2016 Feb 19;138(12):2984–92. doi: 10.1002/ijc.30020 (PMC4840324; doi:10.1002/ijc.30020)
Supplement: Supplementary file 8 — Supporting Information Table 4 [file IJC-138-2984-s008.xlsx]

## Sheet: UniprotList
Marker Type	SWATH	Lokshin	Entry	Entry name	Function [CC]	EC number	Gene ontology (biological process)	Gene ontology (molecular function)	Gene ontology (cellular component)	Pathway	Involvement in disease
both	X	X	Q15848	ADIPO_HUMAN	FUNCTION: Important adipokine involved in the control of fat metabolism and insulin sensitivity, with direct anti-diabetic, anti-atherogenic and anti-inflammatory activities. Stimulates AMPK phosphorylation and activation in the liver and the skeletal muscle, enhancing glucose utilization and fatty-acid combustion. Antagonizes TNF-alpha by negatively regulating its expression in various tissues s…		adiponectin-activated signaling pathway [GO:0033211]; brown fat cell differentiation [GO:0050873]; cellular response to cAMP [GO:0071320]; cellular response to drug [GO:0035690]; cellular response to epinephrine stimulus [GO:0071872]; cellular response to insulin stimulus [GO:0032869]; circadian rhythm [GO:0007623]; detection of oxidative stress [GO:0070994]; fatty acid beta-oxidation [GO:0006635…	cytokine activity [GO:0005125]; hormone activity [GO:0005179]; identical protein binding [GO:0042802]; protein homodimerization activity [GO:0042803]; receptor binding [GO:0005102]; sialic acid binding [GO:0033691]	cell surface [GO:0009986]; collagen trimer [GO:0005581]; endoplasmic reticulum [GO:0005783]; extracellular exosome [GO:0070062]; extracellular region [GO:0005576]; extracellular space [GO:0005615]		DISEASE: Adiponectin deficiency (ADPND) [MIM:612556]: A condition that results in very low concentrations of plasma adiponectin. {ECO:0000269|PubMed:10918532}. Note=The disease is caused by mutations affecting the gene represented in this entry.; DISEASE: Diabetes mellitus, non-insulin-dependent (NIDDM) [MIM:125853]: A multifactorial disorder of glucose homeostasis caused by a lack of sensitivity…
both			P04075	ALDOA_HUMAN	FUNCTION: Plays a key role in glycolysis and gluconeogenesis. In addition, may also function as scaffolding protein (By similarity). {ECO:0000250}.	4.1.2.13	actin filament organization [GO:0007015]; ATP biosynthetic process [GO:0006754]; blood coagulation [GO:0007596]; canonical glycolysis [GO:0061621]; carbohydrate metabolic process [GO:0005975]; fructose 1,6-bisphosphate metabolic process [GO:0030388]; fructose metabolic process [GO:0006000]; gluconeogenesis [GO:0006094]; glucose metabolic process [GO:0006006]; glycolytic process [GO:0006096]; musc…	actin binding [GO:0003779]; cytoskeletal protein binding [GO:0008092]; fructose binding [GO:0070061]; fructose-bisphosphate aldolase activity [GO:0004332]; identical protein binding [GO:0042802]; poly(A) RNA binding [GO:0044822]; tubulin binding [GO:0015631]	actin cytoskeleton [GO:0015629]; cytosol [GO:0005829]; extracellular exosome [GO:0070062]; extracellular region [GO:0005576]; extracellular space [GO:0005615]; I band [GO:0031674]; M band [GO:0031430]; membrane [GO:0016020]; nucleus [GO:0005634]; platelet alpha granule lumen [GO:0031093]	PATHWAY: Carbohydrate degradation; glycolysis; D-glyceraldehyde 3-phosphate and glycerone phosphate from D-glucose: step 4/4.	DISEASE: Glycogen storage disease 12 (GSD12) [MIM:611881]: A metabolic disorder associated with increased hepatic glycogen and hemolytic anemia. It may lead to myopathy with exercise intolerance and rhabdomyolysis. {ECO:0000269|PubMed:14615364, ECO:0000269|PubMed:14766013, ECO:0000269|PubMed:2825199, ECO:0000269|PubMed:8598869}. Note=The disease is caused by mutations affecting the gene represent…
both		X	Q16853	AOC3_HUMAN	FUNCTION: Cell adhesion protein that participates in lymphocyte extravasation and recirculation by mediating the binding of lymphocytes to peripheral lymph node vascular endothelial cells in an L-selectin-independent fashion. Has semicarbazide-sensitive (SSAO) monoamine oxidase activity. May play a role in adipogenesis. {ECO:0000269|PubMed:17400359, ECO:0000269|PubMed:19588076, ECO:0000269|PubMed…	1.4.3.21	amine metabolic process [GO:0009308]; cation transmembrane transport [GO:0098655]; cation transport [GO:0006812]; cell adhesion [GO:0007155]; inflammatory response [GO:0006954]; response to antibiotic [GO:0046677]	aliphatic-amine oxidase activity [GO:0052595]; aminoacetone:oxygen oxidoreductase(deaminating) activity [GO:0052594]; calcium ion binding [GO:0005509]; cation channel activity [GO:0005261]; copper ion binding [GO:0005507]; phenethylamine:oxygen oxidoreductase (deaminating) activity [GO:0052596]; primary amine oxidase activity [GO:0008131]; protein heterodimerization activity [GO:0046982]; protein…	cell surface [GO:0009986]; cytoplasm [GO:0005737]; early endosome [GO:0005769]; endoplasmic reticulum [GO:0005783]; Golgi apparatus [GO:0005794]; integral component of membrane [GO:0016021]; microvillus [GO:0005902]; plasma membrane [GO:0005886]
both			P08519	APOA_HUMAN	FUNCTION: Apo(a) is the main constituent of lipoprotein(a) (Lp(a)). It has serine proteinase activity and is able of autoproteolysis. Inhibits tissue-type plasminogen activator 1. Lp(a) may be a ligand for megalin/Gp 330. {ECO:0000269|PubMed:2531657}.	3.4.21.-	blood circulation [GO:0008015]; lipid metabolic process [GO:0006629]; lipid transport [GO:0006869]; lipoprotein metabolic process [GO:0042157]; negative regulation of endopeptidase activity [GO:0010951]; receptor-mediated endocytosis [GO:0006898]; small molecule metabolic process [GO:0044281]	apolipoprotein binding [GO:0034185]; endopeptidase inhibitor activity [GO:0004866]; fibronectin binding [GO:0001968]; heparin binding [GO:0008201]; serine-type endopeptidase activity [GO:0004252]	extracellular region [GO:0005576]; plasma lipoprotein particle [GO:0034358]
both			P05090	APOD_HUMAN	FUNCTION: APOD occurs in the macromolecular complex with lecithin-cholesterol acyltransferase. It is probably involved in the transport and binding of bilin. Appears to be able to transport a variety of ligands in a number of different contexts.		aging [GO:0007568]; angiogenesis [GO:0001525]; brain development [GO:0007420]; glucose metabolic process [GO:0006006]; lipid metabolic process [GO:0006629]; lipid transport [GO:0006869]; negative regulation of cytokine production involved in inflammatory response [GO:1900016]; negative regulation of focal adhesion assembly [GO:0051895]; negative regulation of lipoprotein lipid oxidation [GO:00605…	cholesterol binding [GO:0015485]; lipid transporter activity [GO:0005319]	cytosolic ribosome [GO:0022626]; dendrite [GO:0030425]; endoplasmic reticulum [GO:0005783]; extracellular exosome [GO:0070062]; extracellular region [GO:0005576]; extracellular space [GO:0005615]; neuronal cell body [GO:0043025]; perinuclear region of cytoplasm [GO:0048471]
both			Q6UY14	ATL4_HUMAN	FUNCTION: Positive regulation of apoptosis. May facilitate FBN1 microfibril biogenesis. {ECO:0000269|PubMed:16364318, ECO:0000269|PubMed:21989719}.		apoptotic process [GO:0006915]; cellular protein metabolic process [GO:0044267]; extracellular matrix organization [GO:0030198]; positive regulation of apoptotic process [GO:0043065]; post-translational protein modification [GO:0043687]; protein O-linked fucosylation [GO:0036066]; protein O-linked glycosylation [GO:0006493]	metalloendopeptidase activity [GO:0004222]; protease binding [GO:0002020]	endoplasmic reticulum lumen [GO:0005788]; interstitial matrix [GO:0005614]		DISEASE: Ectopia lentis 2, isolated, autosomal recessive (ECTOL2) [MIM:225100]: An ocular abnormality characterized by partial or complete displacement of the lens from its space resulting from defective zonule formation. {ECO:0000269|PubMed:19200529}. Note=The disease is caused by mutations affecting the gene represented in this entry.; DISEASE: Ectopia lentis et pupillae (ECTOLP) [MIM:225200]: …
both			O43866	CD5L_HUMAN	FUNCTION: May play a role in the regulation of the immune system. Seems to play a role as an inhibitor of apoptosis.		apoptotic process [GO:0006915]; cellular defense response [GO:0006968]	scavenger receptor activity [GO:0005044]	blood microparticle [GO:0072562]; extracellular exosome [GO:0070062]; extracellular region [GO:0005576]; extracellular space [GO:0005615]; membrane [GO:0016020]
both			P00746	CFAD_HUMAN	FUNCTION: Factor D cleaves factor B when the latter is complexed with factor C3b, activating the C3bbb complex, which then becomes the C3 convertase of the alternate pathway. Its function is homologous to that of C1s in the classical pathway.	3.4.21.46	blood coagulation [GO:0007596]; complement activation [GO:0006956]; complement activation, alternative pathway [GO:0006957]; innate immune response [GO:0045087]; platelet activation [GO:0030168]; platelet degranulation [GO:0002576]; proteolysis [GO:0006508]	serine-type endopeptidase activity [GO:0004252]; serine-type peptidase activity [GO:0008236]	extracellular exosome [GO:0070062]; extracellular region [GO:0005576]; extracellular space [GO:0005615]; platelet alpha granule lumen [GO:0031093]		DISEASE: Complement factor D deficiency (CFDD) [MIM:613912]: An immunologic disorder characterized by increased susceptibility to bacterial infections, particularly Neisseria infections, due to a defect in the alternative complement pathway. {ECO:0000269|PubMed:16527897}. Note=The disease is caused by mutations affecting the gene represented in this entry.
both			P23528	COF1_HUMAN	FUNCTION: Binds to F-actin and exhibits pH-sensitive F-actin depolymerizing activity. Regulates actin cytoskeleton dynamics. Important for normal progress through mitosis and normal cytokinesis. Plays a role in the regulation of cell morphology and cytoskeletal organization. Required for the up-regulation of atypical chemokine receptor ACKR2 from endosomal compartment to cell membrane, increasing…		actin cytoskeleton organization [GO:0030036]; actin filament depolymerization [GO:0030042]; axon guidance [GO:0007411]; blood coagulation [GO:0007596]; cytoskeleton organization [GO:0007010]; ephrin receptor signaling pathway [GO:0048013]; establishment of cell polarity [GO:0030010]; Fc-gamma receptor signaling pathway involved in phagocytosis [GO:0038096]; innate immune response [GO:0045087]; mi…		cell-cell junction [GO:0005911]; cortical actin cytoskeleton [GO:0030864]; cytoplasm [GO:0005737]; extracellular exosome [GO:0070062]; extracellular space [GO:0005615]; focal adhesion [GO:0005925]; lamellipodium membrane [GO:0031258]; membrane [GO:0016020]; nuclear matrix [GO:0016363]; nucleus [GO:0005634]; ruffle membrane [GO:0032587]; vesicle [GO:0031982]
both			Q14019	COTL1_HUMAN	FUNCTION: Binds to F-actin in a calcium-independent manner. Has no direct effect on actin depolymerization. Acts as a chaperone for ALOX5 (5LO), influencing both its stability and activity in leukotrienes synthesis. {ECO:0000269|PubMed:11583571, ECO:0000269|PubMed:19807693}.		defense response to fungus [GO:0050832]; leukotriene biosynthetic process [GO:0019370]	actin binding [GO:0003779]; enzyme binding [GO:0019899]	cytoplasm [GO:0005737]; cytoskeleton [GO:0005856]; extracellular exosome [GO:0070062]; nuclear membrane [GO:0031965]
both	X		P07333	CSF1R_HUMAN	FUNCTION: Tyrosine-protein kinase that acts as cell-surface receptor for CSF1 and IL34 and plays an essential role in the regulation of survival, proliferation and differentiation of hematopoietic precursor cells, especially mononuclear phagocytes, such as macrophages and monocytes. Promotes the release of proinflammatory chemokines in response to IL34 and CSF1, and thereby plays an important rol…	2.7.10.1	cell-cell junction maintenance [GO:0045217]; cell proliferation [GO:0008283]; cellular response to cytokine stimulus [GO:0071345]; cellular response to macrophage colony-stimulating factor stimulus [GO:0036006]; cytokine-mediated signaling pathway [GO:0019221]; hemopoiesis [GO:0030097]; inflammatory response [GO:0006954]; innate immune response [GO:0045087]; macrophage colony-stimulating factor s…	ATP binding [GO:0005524]; cytokine binding [GO:0019955]; macrophage colony-stimulating factor receptor activity [GO:0005011]; protein homodimerization activity [GO:0042803]	cell surface [GO:0009986]; CSF1-CSF1R complex [GO:1990682]; integral component of plasma membrane [GO:0005887]; intracellular [GO:0005622]; plasma membrane [GO:0005886]		DISEASE: Note=Aberrant expression of CSF1 or CSF1R can promote cancer cell proliferation, invasion and formation of metastases. Overexpression of CSF1 or CSF1R is observed in a significant percentage of breast, ovarian, prostate, and endometrial cancers.; DISEASE: Note=Aberrant expression of CSF1 or CSF1R may play a role in inflammatory diseases, such as rheumatoid arthritis, glomerulonephritis, …
both			P60981	DEST_HUMAN	FUNCTION: Actin-depolymerizing protein. Severs actin filaments (F-actin) and binds to actin monomers (G-actin). Acts in a pH-independent manner.		actin filament depolymerization [GO:0030042]; actin filament severing [GO:0051014]; actin polymerization or depolymerization [GO:0008154]; positive regulation of actin filament depolymerization [GO:0030836]		actin cytoskeleton [GO:0015629]; cortical actin cytoskeleton [GO:0030864]; extracellular exosome [GO:0070062]
both			Q13822	ENPP2_HUMAN	FUNCTION: Hydrolyzes lysophospholipids to produce lysophosphatidic acid (LPA) in extracellular fluids. Major substrate is lysophosphatidylcholine. Also can act on sphingosylphosphphorylcholine producing sphingosine-1-phosphate, a modulator of cell motility. Can hydrolyze, in vitro, bis-pNPP, to some extent pNP-TMP, and barely ATP. Involved in several motility-related processes such as angiogenesi…	3.1.4.39	chemotaxis [GO:0006935]; G-protein coupled receptor signaling pathway [GO:0007186]; immune response [GO:0006955]; movement of cell or subcellular component [GO:0006928]; nucleic acid phosphodiester bond hydrolysis [GO:0090305]; phosphate-containing compound metabolic process [GO:0006796]; phosphatidylcholine catabolic process [GO:0034638]; phospholipid catabolic process [GO:0009395]; positive reg…	alkylglycerophosphoethanolamine phosphodiesterase activity [GO:0047391]; calcium ion binding [GO:0005509]; hydrolase activity [GO:0016787]; lysophospholipase activity [GO:0004622]; nucleic acid binding [GO:0003676]; nucleotide diphosphatase activity [GO:0004551]; phosphodiesterase I activity [GO:0004528]; polysaccharide binding [GO:0030247]; scavenger receptor activity [GO:0005044]; transcription…	extracellular space [GO:0005615]; integral component of plasma membrane [GO:0005887]; plasma membrane [GO:0005886]
both			O75015	FCG3B_HUMAN	FUNCTION: Receptor for the Fc region of immunoglobulins gamma. Low affinity receptor. Binds complexed or aggregated IgG and also monomeric IgG. Contrary to III-A, is not capable to mediate antibody-dependent cytotoxicity and phagocytosis. May serve as a trap for immune complexes in the peripheral circulation which does not activate neutrophils.		activation of mitophagy in response to mitochondrial depolarization [GO:0098779]; immune response [GO:0006955]; positive regulation of defense response to virus by host [GO:0002230]		anchored component of membrane [GO:0031225]; extracellular exosome [GO:0070062]; plasma membrane [GO:0005886]
both			O95479	G6PE_HUMAN	FUNCTION: Oxidizes glucose-6-phosphate and glucose, as well as other hexose-6-phosphates.	1.1.1.47; 3.1.1.31	glucose metabolic process [GO:0006006]; pentose-phosphate shunt [GO:0006098]	6-phosphogluconolactonase activity [GO:0017057]; glucose 1-dehydrogenase [NAD(P)] activity [GO:0047936]; glucose-6-phosphate dehydrogenase activity [GO:0004345]; NADP binding [GO:0050661]	endoplasmic reticulum lumen [GO:0005788]		DISEASE: Cortisone reductase deficiency (CRD) [MIM:604931]: In CRD, activation of cortisone to cortisol does not occur, resulting in adrenocorticotropin-mediated androgen excess and a phenotype resembling polycystic ovary syndrome (PCOS). {ECO:0000269|PubMed:12858176, ECO:0000269|PubMed:23132696}. Note=The disease is caused by mutations affecting the gene represented in this entry.
both			P78417	GSTO1_HUMAN	FUNCTION: Exhibits glutathione-dependent thiol transferase and dehydroascorbate reductase activities. Has S-(phenacyl)glutathione reductase activity. Has also glutathione S-transferase activity. Participates in the biotransformation of inorganic arsenic and reduces monomethylarsonic acid (MMA) and dimethylarsonic acid. {ECO:0000269|PubMed:10783391, ECO:0000269|PubMed:11511179, ECO:0000269|PubMed:…	2.5.1.18; 1.8.5.1; 1.20.4.2	cellular response to arsenic-containing substance [GO:0071243]; glutathione derivative biosynthetic process [GO:1901687]; glutathione metabolic process [GO:0006749]; L-ascorbic acid biosynthetic process [GO:0019853]; L-ascorbic acid metabolic process [GO:0019852]; negative regulation of ryanodine-sensitive calcium-release channel activity [GO:0060315]; oxidation-reduction process [GO:0055114]; po…	glutathione dehydrogenase (ascorbate) activity [GO:0045174]; glutathione transferase activity [GO:0004364]; methylarsonate reductase activity [GO:0050610]; oxidoreductase activity [GO:0016491]	axon [GO:0030424]; basement membrane [GO:0005604]; cell body [GO:0044297]; cytoplasm [GO:0005737]; cytosol [GO:0005829]; extracellular exosome [GO:0070062]; myelin sheath [GO:0043209]; nuclear membrane [GO:0031965]
both	X	X	P68871	HBB_HUMAN	FUNCTION: Involved in oxygen transport from the lung to the various peripheral tissues.; FUNCTION: LVV-hemorphin-7 potentiates the activity of bradykinin, causing a decrease in blood pressure.; FUNCTION: Spinorphin: functions as an endogenous inhibitor of enkephalin-degrading enzymes such as DPP3, and as a selective antagonist of the P2RX3 receptor which is involved in pain signaling, these prope…		bicarbonate transport [GO:0015701]; blood coagulation [GO:0007596]; hydrogen peroxide catabolic process [GO:0042744]; nitric oxide transport [GO:0030185]; oxidation-reduction process [GO:0055114]; oxygen transport [GO:0015671]; platelet aggregation [GO:0070527]; positive regulation of cell death [GO:0010942]; positive regulation of nitric oxide biosynthetic process [GO:0045429]; protein heterooli…	heme binding [GO:0020037]; hemoglobin binding [GO:0030492]; iron ion binding [GO:0005506]; oxygen binding [GO:0019825]; oxygen transporter activity [GO:0005344]	blood microparticle [GO:0072562]; cytosol [GO:0005829]; endocytic vesicle lumen [GO:0071682]; extracellular exosome [GO:0070062]; extracellular region [GO:0005576]; haptoglobin-hemoglobin complex [GO:0031838]; hemoglobin complex [GO:0005833]		DISEASE: Heinz body anemias (HEIBAN) [MIM:140700]: Form of non-spherocytic hemolytic anemia of Dacie type 1. After splenectomy, which has little benefit, basophilic inclusions called Heinz bodies are demonstrable in the erythrocytes. Before splenectomy, diffuse or punctate basophilia may be evident. Most of these cases are probably instances of hemoglobinopathy. The hemoglobin demonstrates heat l…
both			P05154	IPSP_HUMAN	FUNCTION: Heparin-dependent serine protease inhibitor acting in body fluids and secretions. Inactivates serine proteases by binding irreversibly to their serine activation site. Involved in the regulation of intravascular and extravascular proteolytic activities. Plays hemostatic roles in the blood plasma. Acts as a procoagulant and proinflammatory factor by inhibiting the anticoagulant activated…		blood coagulation [GO:0007596]; fusion of sperm to egg plasma membrane [GO:0007342]; lipid transport [GO:0006869]; negative regulation of endopeptidase activity [GO:0010951]; negative regulation of hydrolase activity [GO:0051346]; spermatogenesis [GO:0007283]	acrosin binding [GO:0032190]; glycosaminoglycan binding [GO:0005539]; heparin binding [GO:0008201]; phosphatidylcholine binding [GO:0031210]; protease binding [GO:0002020]; retinoic acid binding [GO:0001972]; serine-type endopeptidase inhibitor activity [GO:0004867]	acrosomal membrane [GO:0002080]; external side of plasma membrane [GO:0009897]; extracellular exosome [GO:0070062]; extracellular region [GO:0005576]; extracellular space [GO:0005615]; membrane [GO:0016020]; platelet alpha granule [GO:0031091]; platelet dense tubular network [GO:0031094]; protein C inhibitor-coagulation factor V complex [GO:0097181]; protein C inhibitor-coagulation factor Xa comp…
both			P00338	LDHA_HUMAN		1.1.1.27	cellular metabolic process [GO:0044237]; cellular response to extracellular stimulus [GO:0031668]; glycolytic process [GO:0006096]; lactate metabolic process [GO:0006089]; NAD metabolic process [GO:0019674]; positive regulation of apoptotic process [GO:0043065]; post-embryonic organ development [GO:0048569]; pyruvate metabolic process [GO:0006090]; response to cAMP [GO:0051591]; response to drug …	L-lactate dehydrogenase activity [GO:0004459]; NAD binding [GO:0051287]	cytosol [GO:0005829]; extracellular exosome [GO:0070062]; membrane [GO:0016020]; mitochondrion [GO:0005739]; nucleus [GO:0005634]; sperm fibrous sheath [GO:0035686]	PATHWAY: Fermentation; pyruvate fermentation to lactate; (S)-lactate from pyruvate: step 1/1.	DISEASE: Glycogen storage disease 11 (GSD11) [MIM:612933]: A metabolic disorder that results in exertional myoglobinuria, pain, cramps and easy fatigue. {ECO:0000269|PubMed:2334430}. Note=The disease is caused by mutations affecting the gene represented in this entry.
both			P05164	PERM_HUMAN	FUNCTION: Part of the host defense system of polymorphonuclear leukocytes. It is responsible for microbicidal activity against a wide range of organisms. In the stimulated PMN, MPO catalyzes the production of hypohalous acids, primarily hypochlorous acid in physiologic situations, and other toxic intermediates that greatly enhance PMN microbicidal activity.	1.11.2.2	defense response [GO:0006952]; defense response to fungus [GO:0050832]; hydrogen peroxide catabolic process [GO:0042744]; hypochlorous acid biosynthetic process [GO:0002149]; low-density lipoprotein particle remodeling [GO:0034374]; negative regulation of apoptotic process [GO:0043066]; negative regulation of growth of symbiont in host [GO:0044130]; oxidation-reduction process [GO:0055114]; remov…	chromatin binding [GO:0003682]; heme binding [GO:0020037]; heparin binding [GO:0008201]; metal ion binding [GO:0046872]; peroxidase activity [GO:0004601]	azurophil granule [GO:0042582]; extracellular exosome [GO:0070062]; extracellular space [GO:0005615]; lysosome [GO:0005764]; mitochondrion [GO:0005739]; nucleus [GO:0005634]; secretory granule [GO:0030141]		DISEASE: Myeloperoxidase deficiency (MPOD) [MIM:254600]: A disorder characterized by decreased myeloperoxidase activity in neutrophils and monocytes that results in disseminated candidiasis. {ECO:0000269|PubMed:7904599, ECO:0000269|PubMed:8142659, ECO:0000269|PubMed:9354683, ECO:0000269|PubMed:9637725}. Note=The disease is caused by mutations affecting the gene represented in this entry.
both			P02776	PLF4_HUMAN	FUNCTION: Released during platelet aggregation. Neutralizes the anticoagulant effect of heparin because it binds more strongly to heparin than to the chondroitin-4-sulfate chains of the carrier molecule. Chemotactic for neutrophils and monocytes. Inhibits endothelial cell proliferation, the short form is a more potent inhibitor than the longer form. {ECO:0000269|PubMed:7644496}.		blood coagulation [GO:0007596]; chemokine-mediated signaling pathway [GO:0070098]; cytokine-mediated signaling pathway [GO:0019221]; G-protein coupled receptor signaling pathway [GO:0007186]; immune response [GO:0006955]; inflammatory response [GO:0006954]; leukocyte chemotaxis [GO:0030595]; negative regulation of angiogenesis [GO:0016525]; negative regulation of cytolysis [GO:0045918]; negative …	chemokine activity [GO:0008009]; CXCR3 chemokine receptor binding [GO:0048248]; heparin binding [GO:0008201]	extracellular region [GO:0005576]; extracellular space [GO:0005615]; platelet alpha granule lumen [GO:0031093]
both	X		P55058	PLTP_HUMAN	FUNCTION: Facilitates the transfer of a spectrum of different lipid molecules, including diacylglycerol, phosphatidic acid, sphingomyelin, phosphatidylcholine, phosphatidylglycerol, cerebroside and phosphatidyl ethanolamine. Essential for the transfer of excess surface lipids from triglyceride-rich lipoproteins to HDL, thereby facilitating the formation of smaller lipoprotein remnants, contributi…		high-density lipoprotein particle remodeling [GO:0034375]; lipid metabolic process [GO:0006629]; lipid transport [GO:0006869]; positive regulation of cholesterol efflux [GO:0010875]; sperm motility [GO:0030317]; vitamin E biosynthetic process [GO:0010189]	lipid binding [GO:0008289]	extracellular region [GO:0005576]; extracellular space [GO:0005615]
both	X		P22891	PROZ_HUMAN	FUNCTION: Appears to assist hemostasis by binding thrombin and promoting its association with phospholipid vesicles. Inhibits activity of the coagulation protease factor Xa in the presence of SERPINA10, calcium and phospholipids.		blood coagulation [GO:0007596]; cellular protein metabolic process [GO:0044267]; peptidyl-glutamic acid carboxylation [GO:0017187]; post-translational protein modification [GO:0043687]; proteolysis [GO:0006508]	calcium ion binding [GO:0005509]; serine-type endopeptidase activity [GO:0004252]	endoplasmic reticulum lumen [GO:0005788]; extracellular exosome [GO:0070062]; Golgi lumen [GO:0005796]
both	X		P41222	PTGDS_HUMAN	FUNCTION: Catalyzes the conversion of PGH2 to PGD2, a prostaglandin involved in smooth muscle contraction/relaxation and a potent inhibitor of platelet aggregation. Involved in a variety of CNS functions, such as sedation, NREM sleep and PGE2-induced allodynia, and may have an anti-apoptotic role in oligodendrocytes. Binds small non-substrate lipophilic molecules, including biliverdin, bilirubin,…	5.3.99.2	arachidonic acid metabolic process [GO:0019369]; cyclooxygenase pathway [GO:0019371]; negative regulation of male germ cell proliferation [GO:2000255]; prostaglandin biosynthetic process [GO:0001516]; regulation of circadian sleep/wake cycle, sleep [GO:0045187]; response to glucocorticoid [GO:0051384]; small molecule metabolic process [GO:0044281]; transport [GO:0006810]	fatty acid binding [GO:0005504]; prostaglandin-D synthase activity [GO:0004667]; retinoid binding [GO:0005501]; transporter activity [GO:0005215]	endoplasmic reticulum membrane [GO:0005789]; extracellular exosome [GO:0070062]; extracellular region [GO:0005576]; extracellular space [GO:0005615]; Golgi apparatus [GO:0005794]; nuclear membrane [GO:0031965]; perinuclear region of cytoplasm [GO:0048471]; rough endoplasmic reticulum [GO:0005791]
both			P11217	PYGM_HUMAN	FUNCTION: Phosphorylase is an important allosteric enzyme in carbohydrate metabolism. Enzymes from different sources differ in their regulatory mechanisms and in their natural substrates. However, all known phosphorylases share catalytic and structural properties.	2.4.1.1	carbohydrate metabolic process [GO:0005975]; cellular calcium ion homeostasis [GO:0006874]; glucose metabolic process [GO:0006006]; glycogen catabolic process [GO:0005980]; glycogen metabolic process [GO:0005977]; response to cAMP [GO:0051591]; response to hypoxia [GO:0001666]; small molecule metabolic process [GO:0044281]	AMP binding [GO:0016208]; carbohydrate binding [GO:0030246]; drug binding [GO:0008144]; glycogen phosphorylase activity [GO:0008184]; pyridoxal phosphate binding [GO:0030170]	cytoplasm [GO:0005737]; cytosol [GO:0005829]; extracellular exosome [GO:0070062]; sarcoplasmic reticulum [GO:0016529]		DISEASE: Glycogen storage disease 5 (GSD5) [MIM:232600]: A metabolic disorder resulting in myopathy characterized by exercise intolerance, cramps, muscle weakness and recurrent myoglobinuria. {ECO:0000269|PubMed:10382911, ECO:0000269|PubMed:10382912, ECO:0000269|PubMed:10417800, ECO:0000269|PubMed:10590419, ECO:0000269|PubMed:10681080, ECO:0000269|PubMed:10714589, ECO:0000269|PubMed:10899452, ECO…
both	X		P05109	S10A8_HUMAN	FUNCTION: S100A8 is a calcium- and zinc-binding protein which plays a prominent role in the regulation of inflammatory processes and immune response. It can induce neutrophil chemotaxis and adhesion. Predominantly found as calprotectin (S100A8/A9) which has a wide plethora of intra- and extracellular functions. The intracellular functions include: facilitating leukocyte arachidonic acid trafficki…		activation of cysteine-type endopeptidase activity involved in apoptotic process [GO:0006919]; acute inflammatory response [GO:0002526]; autophagy [GO:0006914]; chemokine production [GO:0032602]; chronic inflammatory response [GO:0002544]; cytokine production [GO:0001816]; defense response to bacterium [GO:0042742]; defense response to fungus [GO:0050832]; inflammatory response [GO:0006954]; inna…	arachidonic acid binding [GO:0050544]; calcium ion binding [GO:0005509]; microtubule binding [GO:0008017]; RAGE receptor binding [GO:0050786]; Toll-like receptor 4 binding [GO:0035662]; zinc ion binding [GO:0008270]	cytoskeleton [GO:0005856]; cytosol [GO:0005829]; extracellular exosome [GO:0070062]; extracellular region [GO:0005576]; extracellular space [GO:0005615]; nucleus [GO:0005634]; plasma membrane [GO:0005886]
both	X		P06702	S10A9_HUMAN	FUNCTION: S100A9 is a calcium- and zinc-binding protein which plays a prominent role in the regulation of inflammatory processes and immune response. It can induce neutrophil chemotaxis, adhesion, can increase the bactericidal activity of neutrophils by promoting phagocytosis via activation of SYK, PI3K/AKT, and ERK1/2 and can induce degranulation of neutrophils by a MAPK-dependent mechanism. Pre…		actin cytoskeleton reorganization [GO:0031532]; activation of cysteine-type endopeptidase activity involved in apoptotic process [GO:0006919]; autophagy [GO:0006914]; cell-cell signaling [GO:0007267]; chemokine production [GO:0032602]; chronic inflammatory response [GO:0002544]; cytokine production [GO:0001816]; defense response to bacterium [GO:0042742]; defense response to fungus [GO:0050832]; …	antioxidant activity [GO:0016209]; arachidonic acid binding [GO:0050544]; calcium ion binding [GO:0005509]; microtubule binding [GO:0008017]; RAGE receptor binding [GO:0050786]; signal transducer activity [GO:0004871]; Toll-like receptor 4 binding [GO:0035662]; zinc ion binding [GO:0008270]	cytoskeleton [GO:0005856]; cytosol [GO:0005829]; extracellular exosome [GO:0070062]; extracellular region [GO:0005576]; extracellular space [GO:0005615]; nucleus [GO:0005634]; plasma membrane [GO:0005886]
both		X	P0DJI8	SAA1_HUMAN	FUNCTION: Major acute phase protein.		activation of MAPK activity [GO:0000187]; acute-phase response [GO:0006953]; innate immune response [GO:0045087]; lymphocyte chemotaxis [GO:0048247]; macrophage chemotaxis [GO:0048246]; negative regulation of inflammatory response [GO:0050728]; neutrophil chemotaxis [GO:0030593]; platelet activation [GO:0030168]; positive chemotaxis [GO:0050918]; positive regulation of cell adhesion [GO:0045785];…	chemoattractant activity [GO:0042056]; G-protein coupled receptor binding [GO:0001664]; heparin binding [GO:0008201]	cytoplasmic microtubule [GO:0005881]; cytosol [GO:0005829]; endocytic vesicle lumen [GO:0071682]; extracellular exosome [GO:0070062]; extracellular region [GO:0005576]; extracellular space [GO:0005615]; high-density lipoprotein particle [GO:0034364]		DISEASE: Note=Reactive, secondary amyloidosis is characterized by the extracellular accumulation in various tissues of the SAA1 protein. These deposits are highly insoluble and resistant to proteolysis; they disrupt tissue structure and compromise function. {ECO:0000269|PubMed:1463770}.; DISEASE: Note=Elevated serum SAA1 protein levels may be associated with lung cancer. {ECO:0000269|PubMed:14637…
both			P02743	SAMP_HUMAN	FUNCTION: Can interact with DNA and histones and may scavenge nuclear material released from damaged circulating cells. May also function as a calcium-dependent lectin.		acute-phase response [GO:0006953]; chaperone-mediated protein complex assembly [GO:0051131]; innate immune response [GO:0045087]; negative regulation by host of viral exo-alpha-sialidase activity [GO:0044869]; negative regulation by host of viral glycoprotein metabolic process [GO:0044871]; negative regulation of acute inflammatory response [GO:0002674]; negative regulation of exo-alpha-sialidase…	calcium ion binding [GO:0005509]; carbohydrate binding [GO:0030246]; complement component C1q binding [GO:0001849]; unfolded protein binding [GO:0051082]; virion binding [GO:0046790]	blood microparticle [GO:0072562]; extracellular exosome [GO:0070062]; extracellular region [GO:0005576]; extracellular space [GO:0005615]; nucleus [GO:0005634]; protein complex [GO:0043234]		DISEASE: Note=SAP is a precursor of amyloid component P which is found in basement membrane and associated with amyloid deposits.
both			P04278	SHBG_HUMAN	FUNCTION: Functions as an androgen transport protein, but may also be involved in receptor mediated processes. Each dimer binds one molecule of steroid. Specific for 5-alpha-dihydrotestosterone, testosterone, and 17-beta-estradiol. Regulates the plasma metabolic clearance rate of steroid hormones by controlling their plasma concentration.		primary spermatocyte growth [GO:0007285]	androgen binding [GO:0005497]	extracellular exosome [GO:0070062]; extracellular region [GO:0005576]
both			P01137	TGFB1_HUMAN	FUNCTION: Multifunctional protein that controls proliferation, differentiation and other functions in many cell types. Many cells synthesize TGFB1 and have specific receptors for it. It positively and negatively regulates many other growth factors. It plays an important role in bone remodeling as it is a potent stimulator of osteoblastic bone formation, causing chemotaxis, proliferation and diffe…		active induction of host immune response by virus [GO:0046732]; adaptive immune response based on somatic recombination of immune receptors built from immunoglobulin superfamily domains [GO:0002460]; aging [GO:0007568]; ATP biosynthetic process [GO:0006754]; blood coagulation [GO:0007596]; branch elongation involved in mammary gland duct branching [GO:0060751]; cell-cell junction organization [GO…	antigen binding [GO:0003823]; cytokine activity [GO:0005125]; enzyme binding [GO:0019899]; glycoprotein binding [GO:0001948]; type III transforming growth factor beta receptor binding [GO:0034714]; type II transforming growth factor beta receptor binding [GO:0005114]; type I transforming growth factor beta receptor binding [GO:0034713]	axon [GO:0030424]; blood microparticle [GO:0072562]; cell surface [GO:0009986]; cytoplasm [GO:0005737]; extracellular region [GO:0005576]; extracellular space [GO:0005615]; Golgi lumen [GO:0005796]; neuronal cell body [GO:0043025]; nucleus [GO:0005634]; plasma membrane [GO:0005886]; platelet alpha granule lumen [GO:0031093]; proteinaceous extracellular matrix [GO:0005578]		DISEASE: Camurati-Engelmann disease (CAEND) [MIM:131300]: An autosomal dominant disorder characterized by hyperostosis and sclerosis of the diaphyses of long bones. The disease typically presents in early childhood with pain, muscular weakness and waddling gait, and in some cases other features such as exophthalmos, facial paralysis, hearing difficulties and loss of vision. {ECO:0000269|PubMed:10…
both			P60174	TPIS_HUMAN		5.3.1.1	canonical glycolysis [GO:0061621]; carbohydrate metabolic process [GO:0005975]; gluconeogenesis [GO:0006094]; glucose metabolic process [GO:0006006]; multicellular organismal development [GO:0007275]; pentose-phosphate shunt [GO:0006098]; small molecule metabolic process [GO:0044281]	triose-phosphate isomerase activity [GO:0004807]; ubiquitin protein ligase binding [GO:0031625]	cytosol [GO:0005829]; extracellular exosome [GO:0070062]; extracellular space [GO:0005615]; nucleus [GO:0005634]	PATHWAY: Carbohydrate biosynthesis; gluconeogenesis.; PATHWAY: Carbohydrate degradation; glycolysis; D-glyceraldehyde 3-phosphate from glycerone phosphate: step 1/1.	DISEASE: Triosephosphate isomerase deficiency (TPID) [MIM:615512]: An autosomal recessive multisystem disorder characterized by congenital hemolytic anemia, progressive neuromuscular dysfunction, susceptibility to bacterial infection, and cardiomyopathy. {ECO:0000269|PubMed:2876430, ECO:0000269|PubMed:8503454, ECO:0000269|PubMed:8571957, ECO:0000269|PubMed:9338582, ECO:0000269|Ref.34}. Note=The d…
Type I	X		P12814	ACTN1_HUMAN	FUNCTION: F-actin cross-linking protein which is thought to anchor actin to a variety of intracellular structures. This is a bundling protein.		actin crosslink formation [GO:0051764]; actin filament bundle assembly [GO:0051017]; actin filament network formation [GO:0051639]; actin filament organization [GO:0007015]; blood coagulation [GO:0007596]; cell junction assembly [GO:0034329]; extracellular matrix organization [GO:0030198]; focal adhesion assembly [GO:0048041]; negative regulation of cellular component movement [GO:0051271]; plate…	actin filament binding [GO:0051015]; calcium ion binding [GO:0005509]; double-stranded RNA binding [GO:0003725]; integrin binding [GO:0005178]; ion channel binding [GO:0044325]; ligand-dependent nuclear receptor transcription coactivator activity [GO:0030374]; protein homodimerization activity [GO:0042803]; vinculin binding [GO:0017166]	brush border [GO:0005903]; cell-cell junction [GO:0005911]; cell projection [GO:0042995]; cytoplasm [GO:0005737]; cytosol [GO:0005829]; extracellular exosome [GO:0070062]; extracellular region [GO:0005576]; extracellular space [GO:0005615]; fascia adherens [GO:0005916]; focal adhesion [GO:0005925]; intracellular [GO:0005622]; plasma membrane [GO:0005886]; platelet alpha granule lumen [GO:0031093]…		DISEASE: Bleeding disorder, platelet-type 15 (BDPLT15) [MIM:615193]: An autosomal dominant form of macrothrombocytopenia. Affected individuals usually have no or only mild bleeding tendency, such as epistaxis. Laboratory studies show decreased numbers of large platelets and anisocytosis, but the platelets show no in vitro functional abnormalities. {ECO:0000269|PubMed:23434115, ECO:0000269|PubMed:…
Type I			P54802	ANAG_HUMAN	FUNCTION: Involved in the degradation of heparan sulfate.	3.2.1.50	carbohydrate metabolic process [GO:0005975]; cerebellar Purkinje cell layer development [GO:0021680]; glycosaminoglycan catabolic process [GO:0006027]; glycosaminoglycan metabolic process [GO:0030203]; inner ear receptor cell development [GO:0060119]; locomotor rhythm [GO:0045475]; lysosome organization [GO:0007040]; middle ear morphogenesis [GO:0042474]; nervous system development [GO:0007399]; …	alpha-N-acetylglucosaminidase activity [GO:0004561]	extracellular exosome [GO:0070062]; lysosomal lumen [GO:0043202]; lysosome [GO:0005764]		DISEASE: Mucopolysaccharidosis 3B (MPS3B) [MIM:252920]: A form of mucopolysaccharidosis type 3, an autosomal recessive lysosomal storage disease due to impaired degradation of heparan sulfate. MPS3 is characterized by severe central nervous system degeneration, but only mild somatic disease. Onset of clinical features usually occurs between 2 and 6 years; severe neurologic degeneration occurs in …
Type I	X		Q86VB7	C163A_HUMAN	FUNCTION: Acute phase-regulated receptor involved in clearance and endocytosis of hemoglobin/haptoglobin complexes by macrophages and may thereby protect tissues from free hemoglobin-mediated oxidative damage. May play a role in the uptake and recycling of iron, via endocytosis of hemoglobin/haptoglobin and subsequent breakdown of heme. Binds hemoglobin/haptoglobin complexes in a calcium-dependen…		acute-phase response [GO:0006953]; receptor-mediated endocytosis [GO:0006898]	scavenger receptor activity [GO:0005044]	endocytic vesicle membrane [GO:0030666]; extracellular region [GO:0005576]; integral component of plasma membrane [GO:0005887]; plasma membrane [GO:0005886]
Type I			P04003	C4BPA_HUMAN	FUNCTION: Controls the classical pathway of complement activation. It binds as a cofactor to C3b/C4b inactivator (C3bINA), which then hydrolyzes the complement fragment C4b. It also accelerates the degradation of the C4bC2a complex (C3 convertase) by dissociating the complement fragment C2a. Alpha chain binds C4b. It interacts also with anticoagulant protein S and with serum amyloid P component.		complement activation, classical pathway [GO:0006958]; innate immune response [GO:0045087]; negative regulation of complement activation, classical pathway [GO:0045959]; positive regulation of protein catabolic process [GO:0045732]; regulation of complement activation [GO:0030449]; regulation of opsonization [GO:1903027]	poly(A) RNA binding [GO:0044822]	blood microparticle [GO:0072562]; extracellular region [GO:0005576]; extracellular space [GO:0005615]; other organism cell [GO:0044216]; plasma membrane [GO:0005886]
Type I	X		P00918	CAH2_HUMAN	FUNCTION: Essential for bone resorption and osteoclast differentiation (By similarity). Reversible hydration of carbon dioxide. Can hydrate cyanamide to urea. Involved in the regulation of fluid secretion into the anterior chamber of the eye. Contributes to intracellular pH regulation in the duodenal upper villous epithelium during proton-coupled peptide absorption. Stimulates the chloride-bicarb…	4.2.1.1	angiotensin-activated signaling pathway [GO:0038166]; bicarbonate transport [GO:0015701]; cellular response to fluid shear stress [GO:0071498]; kidney development [GO:0001822]; morphogenesis of an epithelium [GO:0002009]; odontogenesis of dentin-containing tooth [GO:0042475]; one-carbon metabolic process [GO:0006730]; positive regulation of bone resorption [GO:0045780]; positive regulation of cel…	arylesterase activity [GO:0004064]; carbonate dehydratase activity [GO:0004089]; zinc ion binding [GO:0008270]	apical part of cell [GO:0045177]; axon [GO:0030424]; basolateral plasma membrane [GO:0016323]; cytoplasm [GO:0005737]; cytosol [GO:0005829]; extracellular exosome [GO:0070062]; extracellular space [GO:0005615]; microvillus [GO:0005902]; myelin sheath [GO:0043209]; plasma membrane [GO:0005886]		DISEASE: Osteopetrosis, autosomal recessive 3 (OPTB3) [MIM:259730]: A rare genetic disease characterized by abnormally dense bone, due to defective resorption of immature bone. Osteopetrosis occurs in two forms: a severe autosomal recessive form occurring in utero, infancy, or childhood, and a benign autosomal dominant form occurring in adolescence or adulthood. Recessive osteopetrosis commonly m…
Type I			P49913	CAMP_HUMAN	FUNCTION: Binds to bacterial lipopolysaccharides (LPS), has antibacterial activity. {ECO:0000269|PubMed:16637646, ECO:0000269|PubMed:18818205}.		antibacterial humoral response [GO:0019731]; antifungal humoral response [GO:0019732]; chronic inflammatory response [GO:0002544]; defense response to bacterium [GO:0042742]; defense response to Gram-negative bacterium [GO:0050829]; defense response to Gram-positive bacterium [GO:0050830]; innate immune response [GO:0045087]; innate immune response in mucosa [GO:0002227]; interaction with host [G…		cell wall [GO:0005618]; cytosol [GO:0005829]; extracellular exosome [GO:0070062]; extracellular space [GO:0005615]; intracellular [GO:0005622]; specific granule [GO:0042581]
Type I	X		Q01518	CAP1_HUMAN	FUNCTION: Directly regulates filament dynamics and has been implicated in a number of complex developmental and morphological processes, including mRNA localization and the establishment of cell polarity.		actin cytoskeleton organization [GO:0030036]; activation of adenylate cyclase activity [GO:0007190]; ameboidal-type cell migration [GO:0001667]; axon guidance [GO:0007411]; blood coagulation [GO:0007596]; establishment or maintenance of cell polarity [GO:0007163]; platelet activation [GO:0030168]; platelet degranulation [GO:0002576]; receptor-mediated endocytosis [GO:0006898]; signal transduction…		cortical actin cytoskeleton [GO:0030864]; extracellular exosome [GO:0070062]; focal adhesion [GO:0005925]; plasma membrane [GO:0005886]
Type I			P08311	CATG_HUMAN	FUNCTION: Serine protease with trypsin- and chymotrypsin-like specificity. Cleaves complement C3. Has antibacterial activity against the Gram-negative bacterium P.aeruginosa, antibacterial activity is inhibited by LPS from P.aeruginosa, Z-Gly-Leu-Phe-CH2Cl and phenylmethylsulfonyl fluoride. {ECO:0000269|PubMed:1861080, ECO:0000269|PubMed:1937776, ECO:0000269|PubMed:8194606}.	3.4.21.20	angiotensin maturation [GO:0002003]; cellular protein metabolic process [GO:0044267]; defense response to fungus [GO:0050832]; extracellular matrix disassembly [GO:0022617]; extracellular matrix organization [GO:0030198]; immune response [GO:0006955]; negative regulation of growth of symbiont in host [GO:0044130]; neutrophil mediated killing of gram-positive bacterium [GO:0070946]; positive regul…	heparin binding [GO:0008201]; peptidase activity [GO:0008233]; serine-type endopeptidase activity [GO:0004252]	cell surface [GO:0009986]; cytoplasm [GO:0005737]; extracellular exosome [GO:0070062]; extracellular region [GO:0005576]; extracellular space [GO:0005615]; nucleus [GO:0005634]; plasma membrane [GO:0005886]; secretory granule [GO:0030141]
Type I			Q96IY4	CBPB2_HUMAN	FUNCTION: Cleaves C-terminal arginine or lysine residues from biologically active peptides such as kinins or anaphylatoxins in the circulation thereby regulating their activities. Down-regulates fibrinolysis by removing C-terminal lysine residues from fibrin that has already been partially degraded by plasmin. {ECO:0000269|PubMed:10574983}.	3.4.17.20	blood coagulation [GO:0007596]; cellular response to glucose stimulus [GO:0071333]; fibrinolysis [GO:0042730]; liver regeneration [GO:0097421]; negative regulation of fibrinolysis [GO:0051918]; negative regulation of hepatocyte proliferation [GO:2000346]; negative regulation of plasminogen activation [GO:0010757]; positive regulation of extracellular matrix constituent secretion [GO:0003331]; pro…	metallocarboxypeptidase activity [GO:0004181]; zinc ion binding [GO:0008270]	cell [GO:0005623]; extracellular exosome [GO:0070062]; extracellular space [GO:0005615]
Type I			Q9Y646	CBPQ_HUMAN	FUNCTION: Carboxypeptidase that may play an important role in the hydrolysis of circulating peptides. Catalyzes the hydrolysis of dipeptides with unsubstituted terminals into amino acids. May play a role in the liberation of thyroxine hormone from its thyroglobulin (Tg) precursor.	3.4.17.-	peptide catabolic process [GO:0043171]; proteolysis [GO:0006508]; thyroid hormone generation [GO:0006590]; tissue regeneration [GO:0042246]	carboxypeptidase activity [GO:0004180]; metal ion binding [GO:0046872]; metallodipeptidase activity [GO:0070573]; protein homodimerization activity [GO:0042803]	cytoplasm [GO:0005737]; endoplasmic reticulum [GO:0005783]; extracellular exosome [GO:0070062]; extracellular space [GO:0005615]; Golgi apparatus [GO:0005794]; lysosome [GO:0005764]
Type I			P36222	CH3L1_HUMAN	FUNCTION: Carbohydrate-binding lectin with a preference for chitin. Has no chitinase activity. May play a role in tissue remodeling and in the capacity of cells to respond to and cope with changes in their environment. Plays a role in T-helper cell type 2 (Th2) inflammatory response and IL-13-induced inflammation, regulating allergen sensitization, inflammatory cell apoptosis, dendritic cell accu…		activation of NF-kappaB-inducing kinase activity [GO:0007250]; apoptotic process [GO:0006915]; carbohydrate metabolic process [GO:0005975]; cartilage development [GO:0051216]; cellular response to interleukin-1 [GO:0071347]; cellular response to tumor necrosis factor [GO:0071356]; inflammatory response [GO:0006954]; interleukin-8 secretion [GO:0072606]; lung development [GO:0030324]; positive reg…	carbohydrate binding [GO:0030246]; chitin binding [GO:0008061]; extracellular matrix structural constituent [GO:0005201]; hydrolase activity, hydrolyzing O-glycosyl compounds [GO:0004553]	cytoplasm [GO:0005737]; endoplasmic reticulum [GO:0005783]; extracellular exosome [GO:0070062]; extracellular region [GO:0005576]; extracellular space [GO:0005615]; perinuclear region of cytoplasm [GO:0048471]; proteinaceous extracellular matrix [GO:0005578]		DISEASE: Asthma-related traits 7 (ASRT7) [MIM:611960]: Asthma-related traits include clinical symptoms of asthma, such as coughing, wheezing, dyspnea, bronchial hyperresponsiveness as assessed by methacholine challenge test, serum IgE levels, atopy and atopic dermatitis. Note=Disease susceptibility is associated with variations affecting the gene represented in this entry.
Type I			Q13231	CHIT1_HUMAN	FUNCTION: Degrades chitin, chitotriose and chitobiose. May participate in the defense against nematodes and other pathogens. Isoform 3 has no enzymatic activity. {ECO:0000269|PubMed:7592832, ECO:0000269|PubMed:7836450}.	3.2.1.14	chitin catabolic process [GO:0006032]; immune response [GO:0006955]; polysaccharide catabolic process [GO:0000272]; response to bacterium [GO:0009617]	chitinase activity [GO:0004568]; chitin binding [GO:0008061]; endochitinase activity [GO:0008843]	extracellular region [GO:0005576]; extracellular space [GO:0005615]; lysosome [GO:0005764]
Type I	X		P31146	COR1A_HUMAN	FUNCTION: May be a crucial component of the cytoskeleton of highly motile cells, functioning both in the invagination of large pieces of plasma membrane, as well as in forming protrusions of the plasma membrane involved in cell locomotion. In mycobacteria-infected cells, its retention on the phagosomal membrane prevents fusion between phagosomes and lysosomes. {ECO:0000269|PubMed:10338208}.		actin cytoskeleton organization [GO:0030036]; actin filament organization [GO:0007015]; calcium ion transport [GO:0006816]; cell-substrate adhesion [GO:0031589]; cellular response to interleukin-4 [GO:0071353]; early endosome to recycling endosome transport [GO:0061502]; homeostasis of number of cells within a tissue [GO:0048873]; innate immune response [GO:0045087]; leukocyte chemotaxis [GO:0030…	actin binding [GO:0003779]; actin filament binding [GO:0051015]; actin monomer binding [GO:0003785]; cytoskeletal protein binding [GO:0008092]; myosin heavy chain binding [GO:0032036]; phosphatidylinositol 3-kinase binding [GO:0043548]; poly(A) RNA binding [GO:0044822]; protein C-terminus binding [GO:0008022]; protein homodimerization activity [GO:0042803]	actin cytoskeleton [GO:0015629]; actin filament [GO:0005884]; axon [GO:0030424]; cell-cell junction [GO:0005911]; cortical actin cytoskeleton [GO:0030864]; cytoplasm [GO:0005737]; early endosome [GO:0005769]; extracellular exosome [GO:0070062]; immunological synapse [GO:0001772]; lamellipodium [GO:0030027]; membrane [GO:0016020]; phagocytic cup [GO:0001891]; phagocytic vesicle [GO:0045335]; phago…		DISEASE: Immunodeficiency 8 (IMD8) [MIM:615401]: A disease of the immune system leading to recurrent infections, and characterized by CD4+ T-cells lymphopenia. Patients can develop B-cell lymphoproliferation associated with Epstein-Barr virus infection. {ECO:0000269|PubMed:19097825, ECO:0000269|PubMed:23522482}. Note=The disease is caused by mutations affecting the gene represented in this entry.
Type I			P59665	DEF1_HUMAN	FUNCTION: Defensin 1 and defensin 2 have antibacterial, fungicide and antiviral activities. Has antimicrobial activity against Gram-negative and Gram-positive bacteria. Defensins are thought to kill microbes by permeabilizing their plasma membrane. {ECO:0000269|PubMed:15616305, ECO:0000269|PubMed:17452329}.		antibacterial humoral response [GO:0019731]; chemotaxis [GO:0006935]; defense response to fungus [GO:0050832]; defense response to Gram-positive bacterium [GO:0050830]; defense response to virus [GO:0051607]; immune response [GO:0006955]; innate immune response [GO:0045087]; innate immune response in mucosa [GO:0002227]; intracellular estrogen receptor signaling pathway [GO:0030520]; killing of c…		azurophil granule lumen [GO:0035578]; extracellular exosome [GO:0070062]; extracellular region [GO:0005576]; extracellular space [GO:0005615]; Golgi lumen [GO:0005796]
Type I			P09172	DOPO_HUMAN	FUNCTION: Conversion of dopamine to noradrenaline.	1.14.17.1	behavioral response to ethanol [GO:0048149]; blood vessel remodeling [GO:0001974]; catecholamine biosynthetic process [GO:0042423]; cellular nitrogen compound metabolic process [GO:0034641]; cytokine production [GO:0001816]; dopamine catabolic process [GO:0042420]; fear response [GO:0042596]; glucose homeostasis [GO:0042593]; homoiothermy [GO:0042309]; leukocyte mediated immunity [GO:0002443]; le…	catalytic activity [GO:0003824]; copper ion binding [GO:0005507]; dopamine beta-monooxygenase activity [GO:0004500]; L-ascorbic acid binding [GO:0031418]	chromaffin granule lumen [GO:0034466]; chromaffin granule membrane [GO:0042584]; cytoplasm [GO:0005737]; extracellular region [GO:0005576]; integral component of membrane [GO:0016021]; membrane [GO:0016020]; secretory granule lumen [GO:0034774]; transport vesicle membrane [GO:0030658]	PATHWAY: Catecholamine biosynthesis; (R)-noradrenaline biosynthesis; (R)-noradrenaline from dopamine: step 1/1.	DISEASE: Dopamine beta-hydroxylase deficiency (DBH deficiency) [MIM:223360]: Characterized by profound deficits in autonomic and cardiovascular function, but apparently only subtle signs, if any, of central nervous system dysfunction. {ECO:0000269|PubMed:11857564}. Note=The disease is caused by mutations affecting the gene represented in this entry.
Type I			Q9UNN8	EPCR_HUMAN	FUNCTION: Binds activated protein C. Enhances protein C activation by the thrombin-thrombomodulin complex; plays a role in the protein C pathway controlling blood coagulation.		antigen processing and presentation [GO:0019882]; blood coagulation [GO:0007596]; immune response [GO:0006955]; leukocyte migration [GO:0050900]; negative regulation of coagulation [GO:0050819]	receptor activity [GO:0004872]	cell surface [GO:0009986]; centrosome [GO:0005813]; extracellular exosome [GO:0070062]; extracellular region [GO:0005576]; focal adhesion [GO:0005925]; integral component of plasma membrane [GO:0005887]; plasma membrane [GO:0005886]
Type I			Q9UGM5	FETUB_HUMAN	FUNCTION: Protease inhibitor required for egg fertilization. Required to prevent premature zona pellucida hardening before fertilization, probably by inhibiting the protease activity of ASTL, a protease that mediates the cleavage of ZP2 and triggers zona pellucida hardening (By similarity). {ECO:0000250}.		binding of sperm to zona pellucida [GO:0007339]; negative regulation of endopeptidase activity [GO:0010951]; single fertilization [GO:0007338]	cysteine-type endopeptidase inhibitor activity [GO:0004869]; metalloendopeptidase inhibitor activity [GO:0008191]	extracellular exosome [GO:0070062]; extracellular space [GO:0005615]
Type I	X		P02751	FINC_HUMAN	FUNCTION: Fibronectins bind cell surfaces and various compounds including collagen, fibrin, heparin, DNA, and actin. Fibronectins are involved in cell adhesion, cell motility, opsonization, wound healing, and maintenance of cell shape. Involved in osteoblast compaction through the fibronectin fibrillogenesis cell-mediated matrix assembly process, essential for osteoblast mineralization. Participa…		acute-phase response [GO:0006953]; angiogenesis [GO:0001525]; blood coagulation [GO:0007596]; calcium-independent cell-matrix adhesion [GO:0007161]; cell adhesion [GO:0007155]; cell-substrate junction assembly [GO:0007044]; endodermal cell differentiation [GO:0035987]; extracellular matrix disassembly [GO:0022617]; extracellular matrix organization [GO:0030198]; integrin activation [GO:0033622]; …	collagen binding [GO:0005518]; heparin binding [GO:0008201]; integrin binding [GO:0005178]; peptidase activator activity [GO:0016504]; protease binding [GO:0002020]	apical plasma membrane [GO:0016324]; basal lamina [GO:0005605]; blood microparticle [GO:0072562]; endoplasmic reticulum-Golgi intermediate compartment [GO:0005793]; extracellular exosome [GO:0070062]; extracellular matrix [GO:0031012]; extracellular region [GO:0005576]; extracellular space [GO:0005615]; fibrinogen complex [GO:0005577]; platelet alpha granule lumen [GO:0031093]		DISEASE: Glomerulopathy with fibronectin deposits 2 (GFND2) [MIM:601894]: Genetically heterogeneous autosomal dominant disorder characterized clinically by proteinuria, microscopic hematuria, and hypertension that leads to end-stage renal failure in the second to fifth decade of life. {ECO:0000269|PubMed:18268355}. Note=The disease is caused by mutations affecting the gene represented in this ent…
Type I			P11021	GRP78_HUMAN	FUNCTION: Probably plays a role in facilitating the assembly of multimeric protein complexes inside the endoplasmic reticulum. Involved in the correct folding of proteins and degradation of misfolded proteins via its interaction with DNAJC10, probably to facilitate the release of DNAJC10 from its substrate. {ECO:0000269|PubMed:2294010, ECO:0000269|PubMed:23769672, ECO:0000269|PubMed:23990668}.		activation of signaling protein activity involved in unfolded protein response [GO:0006987]; ATF6-mediated unfolded protein response [GO:0036500]; blood coagulation [GO:0007596]; cellular protein metabolic process [GO:0044267]; cellular response to antibiotic [GO:0071236]; cellular response to glucose starvation [GO:0042149]; cellular response to interleukin-4 [GO:0071353]; cerebellar Purkinje ce…	ATPase activity [GO:0016887]; ATP binding [GO:0005524]; calcium ion binding [GO:0005509]; chaperone binding [GO:0051087]; enzyme binding [GO:0019899]; glycoprotein binding [GO:0001948]; misfolded protein binding [GO:0051787]; protein domain specific binding [GO:0019904]; ribosome binding [GO:0043022]; ubiquitin protein ligase binding [GO:0031625]; unfolded protein binding [GO:0051082]	cell surface [GO:0009986]; endoplasmic reticulum [GO:0005783]; endoplasmic reticulum chaperone complex [GO:0034663]; endoplasmic reticulum-Golgi intermediate compartment [GO:0005793]; endoplasmic reticulum lumen [GO:0005788]; endoplasmic reticulum membrane [GO:0005789]; extracellular exosome [GO:0070062]; focal adhesion [GO:0005925]; integral component of endoplasmic reticulum membrane [GO:003017…		DISEASE: Note=Autoantigen in rheumatoid arthritis. {ECO:0000269|PubMed:11160188}.
Type I			Q9Y4L1	HYOU1_HUMAN	FUNCTION: Has a pivotal role in cytoprotective cellular mechanisms triggered by oxygen deprivation. May play a role as a molecular chaperone and participate in protein folding. {ECO:0000269|PubMed:10037731}.		cellular protein metabolic process [GO:0044267]; cellular response to hypoxia [GO:0071456]; endoplasmic reticulum unfolded protein response [GO:0030968]; IRE1-mediated unfolded protein response [GO:0036498]; negative regulation of endoplasmic reticulum stress-induced neuron intrinsic apoptotic signaling pathway [GO:1903382]; negative regulation of hypoxia-induced intrinsic apoptotic signaling pat…	ATP binding [GO:0005524]; chaperone binding [GO:0051087]	endocytic vesicle lumen [GO:0071682]; endoplasmic reticulum [GO:0005783]; endoplasmic reticulum chaperone complex [GO:0034663]; endoplasmic reticulum lumen [GO:0005788]; extracellular exosome [GO:0070062]; extracellular region [GO:0005576]; focal adhesion [GO:0005925]; membrane [GO:0016020]; smooth endoplasmic reticulum [GO:0005790]
Type I	X	X	P18065	IBP2_HUMAN	FUNCTION: Inhibits IGF-mediated growth and developmental rates. IGF-binding proteins prolong the half-life of the IGFs and have been shown to either inhibit or stimulate the growth promoting effects of the IGFs on cell culture. They alter the interaction of IGFs with their cell surface receptors. {ECO:0000269|PubMed:19081843}.		aging [GO:0007568]; cellular protein metabolic process [GO:0044267]; cellular response to hormone stimulus [GO:0032870]; female pregnancy [GO:0007565]; positive regulation of activated T cell proliferation [GO:0042104]; regulation of cell growth [GO:0001558]; regulation of insulin-like growth factor receptor signaling pathway [GO:0043567]; response to drug [GO:0042493]; response to estradiol [GO:…	insulin-like growth factor I binding [GO:0031994]; insulin-like growth factor II binding [GO:0031995]	apical plasma membrane [GO:0016324]; cytoplasmic vesicle [GO:0031410]; extracellular exosome [GO:0070062]; extracellular region [GO:0005576]; extracellular space [GO:0005615]
Type I		X	P22692	IBP4_HUMAN	FUNCTION: IGF-binding proteins prolong the half-life of the IGFs and have been shown to either inhibit or stimulate the growth promoting effects of the IGFs on cell culture. They alter the interaction of IGFs with their cell surface receptors.		cell proliferation [GO:0008283]; cellular protein metabolic process [GO:0044267]; DNA metabolic process [GO:0006259]; inflammatory response [GO:0006954]; positive regulation of insulin-like growth factor receptor signaling pathway [GO:0043568]; positive regulation of MAPK cascade [GO:0043410]; regulation of cell growth [GO:0001558]; regulation of glucose metabolic process [GO:0010906]; regulation…	insulin-like growth factor I binding [GO:0031994]; insulin-like growth factor II binding [GO:0031995]	extracellular region [GO:0005576]; extracellular space [GO:0005615]
Type I			O75874	IDHC_HUMAN		1.1.1.42	2-oxoglutarate metabolic process [GO:0006103]; cellular lipid metabolic process [GO:0044255]; female gonad development [GO:0008585]; glutathione metabolic process [GO:0006749]; glyoxylate cycle [GO:0006097]; isocitrate metabolic process [GO:0006102]; NADPH regeneration [GO:0006740]; regulation of phospholipid biosynthetic process [GO:0071071]; regulation of phospholipid catabolic process [GO:0060…	isocitrate dehydrogenase (NADP+) activity [GO:0004450]; magnesium ion binding [GO:0000287]; NAD binding [GO:0051287]; NADP binding [GO:0050661]; protein homodimerization activity [GO:0042803]; receptor binding [GO:0005102]	cytoplasm [GO:0005737]; cytosol [GO:0005829]; extracellular exosome [GO:0070062]; mitochondrion [GO:0005739]; peroxisomal matrix [GO:0005782]; peroxisome [GO:0005777]		DISEASE: Glioma (GLM) [MIM:137800]: Gliomas are benign or malignant central nervous system neoplasms derived from glial cells. They comprise astrocytomas and glioblastoma multiforme that are derived from astrocytes, oligodendrogliomas derived from oligodendrocytes and ependymomas derived from ependymocytes. Note=The gene represented in this entry is involved in disease pathogenesis. Mutations aff…
Type I			P0CG05	LAC2_HUMAN			complement activation [GO:0006956]; complement activation, classical pathway [GO:0006958]; Fc-epsilon receptor signaling pathway [GO:0038095]; Fc-gamma receptor signaling pathway involved in phagocytosis [GO:0038096]; innate immune response [GO:0045087]; receptor-mediated endocytosis [GO:0006898]; regulation of immune response [GO:0050776]	antigen binding [GO:0003823]	blood microparticle [GO:0072562]; extracellular exosome [GO:0070062]; extracellular region [GO:0005576]; extracellular space [GO:0005615]; plasma membrane [GO:0005886]
Type I			P18428	LBP_HUMAN	FUNCTION: Plays a role in the innate immune response. Binds to the lipid A moiety of bacterial lipopolysaccharides (LPS), a glycolipid present in the outer membrane of all Gram-negative bacteria (PubMed:7517398, PubMed:24120359). Acts as an affinity enhancer for CD14, facilitating its association with LPS. Promotes the release of cytokines in response to bacterial lipopolysaccharide (PubMed:75173…		acute-phase response [GO:0006953]; cellular defense response [GO:0006968]; cellular response to lipopolysaccharide [GO:0071222]; cellular response to lipoteichoic acid [GO:0071223]; defense response to Gram-negative bacterium [GO:0050829]; defense response to Gram-positive bacterium [GO:0050830]; detection of molecule of bacterial origin [GO:0032490]; innate immune response [GO:0045087]; leukocyt…	lipopolysaccharide binding [GO:0001530]; lipoteichoic acid binding [GO:0070891]; receptor binding [GO:0005102]	cell surface [GO:0009986]; extracellular exosome [GO:0070062]; extracellular region [GO:0005576]; extracellular space [GO:0005615]
Type I			P04180	LCAT_HUMAN	FUNCTION: Central enzyme in the extracellular metabolism of plasma lipoproteins. Synthesized mainly in the liver and secreted into plasma where it converts cholesterol and phosphatidylcholines (lecithins) to cholesteryl esters and lysophosphatidylcholines on the surface of high and low density lipoproteins (HDLs and LDLs) (PubMed:10329423, PubMed:19065001, PubMed:26195816). The cholesterol ester …	2.3.1.43	cholesterol esterification [GO:0034435]; cholesterol homeostasis [GO:0042632]; cholesterol metabolic process [GO:0008203]; cholesterol transport [GO:0030301]; high-density lipoprotein particle remodeling [GO:0034375]; lipoprotein biosynthetic process [GO:0042158]; lipoprotein metabolic process [GO:0042157]; phosphatidylcholine biosynthetic process [GO:0006656]; phospholipid metabolic process [GO:…	apolipoprotein A-I binding [GO:0034186]; phosphatidylcholine-sterol O-acyltransferase activity [GO:0004607]; phospholipase A2 activity [GO:0004623]	extracellular exosome [GO:0070062]; extracellular region [GO:0005576]; extracellular space [GO:0005615]; high-density lipoprotein particle [GO:0034364]		DISEASE: Lecithin-cholesterol acyltransferase deficiency (LCATD) [MIM:245900]: A disorder of lipoprotein metabolism characterized by inadequate esterification of plasmatic cholesterol. Two clinical forms are recognized: complete LCAT deficiency and fish-eye disease. LCATD is generally referred to the complete form which is associated with absence of both alpha and beta LCAT activities resulting i…
Type I			P07195	LDHB_HUMAN		1.1.1.27	carbohydrate metabolic process [GO:0005975]; cellular metabolic process [GO:0044237]; lactate metabolic process [GO:0006089]; NAD metabolic process [GO:0019674]; pyruvate metabolic process [GO:0006090]; small molecule metabolic process [GO:0044281]	L-lactate dehydrogenase activity [GO:0004459]; NAD binding [GO:0051287]	cytoplasm [GO:0005737]; cytosol [GO:0005829]; extracellular exosome [GO:0070062]; membrane [GO:0016020]; membrane raft [GO:0045121]; mitochondrion [GO:0005739]; myelin sheath [GO:0043209]	PATHWAY: Fermentation; pyruvate fermentation to lactate; (S)-lactate from pyruvate: step 1/1.	DISEASE: Lactate dehydrogenase B deficiency (LDHBD) [MIM:614128]: A condition with no deleterious effects on health. LDHBD is of interest to laboratory medicine mainly because it can cause misdiagnosis in those disorders in which elevation of serum LDH is expected. {ECO:0000269|PubMed:10211631, ECO:0000269|PubMed:11509017, ECO:0000269|PubMed:1587525, ECO:0000269|PubMed:2334429, ECO:0000269|PubMed…
Type I			Q08380	LG3BP_HUMAN	FUNCTION: Promotes intergrin-mediated cell adhesion. May stimulate host defense against viruses and tumor cells. {ECO:0000269|PubMed:11146440, ECO:0000269|PubMed:8034587, ECO:0000269|PubMed:9501082}.		cell adhesion [GO:0007155]; cellular defense response [GO:0006968]; receptor-mediated endocytosis [GO:0006898]; signal transduction [GO:0007165]	scavenger receptor activity [GO:0005044]	blood microparticle [GO:0072562]; extracellular exosome [GO:0070062]; extracellular space [GO:0005615]; membrane [GO:0016020]; proteinaceous extracellular matrix [GO:0005578]
Type I			O00187	MASP2_HUMAN	FUNCTION: Serum protease that plays an important role in the activation of the complement system via mannose-binding lectin. After activation by auto-catalytic cleavage it cleaves C2 and C4, leading to their activation and to the formation of C3 convertase. {ECO:0000269|PubMed:10946292}.	3.4.21.104	complement activation [GO:0006956]; complement activation, classical pathway [GO:0006958]; complement activation, lectin pathway [GO:0001867]; innate immune response [GO:0045087]	calcium-dependent protein binding [GO:0048306]; calcium ion binding [GO:0005509]; complement component C4b binding [GO:0001855]; peptidase activity [GO:0008233]; serine-type endopeptidase activity [GO:0004252]	extracellular exosome [GO:0070062]; extracellular region [GO:0005576]		DISEASE: MASP2 deficiency (MASPD) [MIM:613791]: A disorder that results in autoimmune manifestations, recurrent severe infections, and chronic inflammatory disease. {ECO:0000269|PubMed:12904520, ECO:0000269|PubMed:17252003}. Note=The disease is caused by mutations affecting the gene represented in this entry.
Type I			P11226	MBL2_HUMAN	FUNCTION: Calcium-dependent lectin involved in innate immune defense. Binds mannose, fucose and N-acetylglucosamine on different microorganisms and activates the lectin complement pathway. Binds to late apoptotic cells, as well as to apoptotic blebs and to necrotic cells, but not to early apoptotic cells, facilitating their uptake by macrophages. May bind DNA. {ECO:0000269|PubMed:14515269}.		acute-phase response [GO:0006953]; complement activation [GO:0006956]; complement activation, classical pathway [GO:0006958]; complement activation, lectin pathway [GO:0001867]; defense response to bacterium [GO:0042742]; defense response to Gram-positive bacterium [GO:0050830]; innate immune response [GO:0045087]; killing by host of symbiont cells [GO:0051873]; negative regulation of growth of s…	calcium-dependent protein binding [GO:0048306]; calcium ion binding [GO:0005509]; mannose binding [GO:0005537]; receptor binding [GO:0005102]	cell surface [GO:0009986]; collagen trimer [GO:0005581]; extracellular region [GO:0005576]; extracellular space [GO:0005615]
Type I		X	P14174	MIF_HUMAN	FUNCTION: Pro-inflammatory cytokine. Involved in the innate immune response to bacterial pathogens. The expression of MIF at sites of inflammation suggests a role as mediator in regulating the function of macrophages in host defense. Counteracts the anti-inflammatory activity of glucocorticoids. Has phenylpyruvate tautomerase and dopachrome tautomerase activity (in vitro), but the physiological s…	5.3.2.1; 5.3.3.12	carboxylic acid metabolic process [GO:0019752]; cell aging [GO:0007569]; cell proliferation [GO:0008283]; cell surface receptor signaling pathway [GO:0007166]; DNA damage response, signal transduction by p53 class mediator [GO:0030330]; inflammatory response [GO:0006954]; innate immune response [GO:0045087]; negative regulation of apoptotic process [GO:0043066]; negative regulation of cell aging …	chemoattractant activity [GO:0042056]; cytokine activity [GO:0005125]; cytokine receptor binding [GO:0005126]; dopachrome isomerase activity [GO:0004167]; phenylpyruvate tautomerase activity [GO:0050178]; receptor binding [GO:0005102]	cell surface [GO:0009986]; cytoplasm [GO:0005737]; extracellular exosome [GO:0070062]; extracellular region [GO:0005576]; extracellular space [GO:0005615]; myelin sheath [GO:0043209]; nucleoplasm [GO:0005654]; vesicle [GO:0031982]		DISEASE: Rheumatoid arthritis systemic juvenile (RASJ) [MIM:604302]: An inflammatory articular disorder with systemic-onset beginning before the age of 16. It represents a subgroup of juvenile arthritis associated with severe extraarticular features and occasionally fatal complications. During active phases of the disorder, patients display a typical daily spiking fever, an evanescent macular ras…
Type I		X	P14780	MMP9_HUMAN	FUNCTION: May play an essential role in local proteolysis of the extracellular matrix and in leukocyte migration. Could play a role in bone osteoclastic resorption. Cleaves KiSS1 at a Gly-|-Leu bond. Cleaves type IV and type V collagen into large C-terminal three quarter fragments and shorter N-terminal one quarter fragments. Degrades fibronectin but not laminin or Pz-peptide. {ECO:0000269|PubMed…	3.4.24.35	axon guidance [GO:0007411]; collagen catabolic process [GO:0030574]; embryo implantation [GO:0007566]; endodermal cell differentiation [GO:0035987]; ephrin receptor signaling pathway [GO:0048013]; extracellular matrix disassembly [GO:0022617]; extracellular matrix organization [GO:0030198]; leukocyte migration [GO:0050900]; macrophage differentiation [GO:0030225]; negative regulation of apoptotic…	collagen binding [GO:0005518]; endopeptidase activity [GO:0004175]; identical protein binding [GO:0042802]; metalloendopeptidase activity [GO:0004222]; metallopeptidase activity [GO:0008237]; zinc ion binding [GO:0008270]	extracellular exosome [GO:0070062]; extracellular region [GO:0005576]; extracellular space [GO:0005615]; proteinaceous extracellular matrix [GO:0005578]		DISEASE: Intervertebral disc disease (IDD) [MIM:603932]: A common musculo-skeletal disorder caused by degeneration of intervertebral disks of the lumbar spine. It results in low-back pain and unilateral leg pain. {ECO:0000269|PubMed:18455130}. Note=Disease susceptibility is associated with variations affecting the gene represented in this entry.; DISEASE: Metaphyseal anadysplasia 2 (MANDP2) [MIM:…
Type I			Q99784	NOE1_HUMAN	FUNCTION: Contributes to the regulation of axonal growth in the embryonic and adult central nervous system by inhibiting interactions between RTN4R and LINGO1. Inhibits RTN4R-mediated axon growth cone collapse (By similarity). May play an important role in regulating the production of neural crest cells by the neural tube (By similarity). May be required for normal responses to olfactory stimuli …		atrioventricular valve formation [GO:0003190]; cardiac epithelial to mesenchymal transition [GO:0060317]; negative regulation of beta-amyloid formation [GO:1902430]; negative regulation of gene expression [GO:0010629]; negative regulation of neuron migration [GO:2001223]; nervous system development [GO:0007399]; neuronal signal transduction [GO:0023041]; positive regulation of epithelial to mesen…	beta-amyloid binding [GO:0001540]	AMPA glutamate receptor complex [GO:0032281]; axon [GO:0030424]; axonal growth cone [GO:0044295]; cell [GO:0005623]; cell junction [GO:0030054]; endoplasmic reticulum [GO:0005783]; extracellular space [GO:0005615]; neuronal cell body [GO:0043025]; synaptic membrane [GO:0097060]
Type I			Q15113	PCOC1_HUMAN	FUNCTION: Binds to the C-terminal propeptide of type I procollagen and enhances procollagen C-proteinase activity.; FUNCTION: C-terminal processed part of PCPE (CT-PCPE) may have an metalloproteinase inhibitory activity.		multicellular organismal development [GO:0007275]; positive regulation of peptidase activity [GO:0010952]; proteolysis [GO:0006508]	collagen binding [GO:0005518]; heparin binding [GO:0008201]; peptidase activator activity [GO:0016504]	extracellular exosome [GO:0070062]; extracellular space [GO:0005615]
Type I			O75594	PGRP1_HUMAN	FUNCTION: Pattern receptor that binds to murein peptidoglycans (PGN) of Gram-positive bacteria. Has bactericidal activity towards Gram-positive bacteria. May kill Gram-positive bacteria by interfering with peptidoglycan biosynthesis. Binds also to Gram-negative bacteria, and has bacteriostatic activity towards Gram-negative bacteria. Plays a role in innate immunity. {ECO:0000269|PubMed:11461926, …		defense response to Gram-positive bacterium [GO:0050830]; detection of bacterium [GO:0016045]; growth of symbiont in host [GO:0044117]; immune response [GO:0006955]; innate immune response [GO:0045087]; negative regulation of inflammatory response [GO:0050728]; negative regulation of interferon-gamma production [GO:0032689]; negative regulation of natural killer cell differentiation involved in i…	N-acetylmuramoyl-L-alanine amidase activity [GO:0008745]; peptidoglycan binding [GO:0042834]; peptidoglycan receptor activity [GO:0016019]; zinc ion binding [GO:0008270]	extracellular exosome [GO:0070062]; extracellular region [GO:0005576]
Type I	X		P80108	PHLD_HUMAN	FUNCTION: This protein hydrolyzes the inositol phosphate linkage in proteins anchored by phosphatidylinositol glycans (GPI-anchor) thus releasing these proteins from the membrane.	3.1.4.50	cell migration involved in sprouting angiogenesis [GO:0002042]; cellular response to calcium ion [GO:0071277]; cellular response to cholesterol [GO:0071397]; cellular response to drug [GO:0035690]; cellular response to insulin stimulus [GO:0032869]; cellular response to pH [GO:0071467]; cellular response to triglyceride [GO:0071401]; chondrocyte differentiation [GO:0002062]; complement receptor m…	glycosylphosphatidylinositol phospholipase D activity [GO:0004621]; phospholipase D activity [GO:0004630]; sodium channel regulator activity [GO:0017080]	cytoplasm [GO:0005737]; extracellular exosome [GO:0070062]; extracellular space [GO:0005615]; intracellular [GO:0005622]; intracellular membrane-bounded organelle [GO:0043231]; lysosomal membrane [GO:0005765]; proteinaceous extracellular matrix [GO:0005578]
Type I			P06703	S10A6_HUMAN	FUNCTION: May function as calcium sensor and modulator, contributing to cellular calcium signaling. May function by interacting with other proteins, such as TPR-containing proteins, and indirectly play a role in many physiological processes such as the reorganization of the actin cytoskeleton and in cell motility. Binds 2 calcium ions. Calcium binding is cooperative. {ECO:0000269|PubMed:22399290}.		axonogenesis [GO:0007409]; positive regulation of fibroblast proliferation [GO:0048146]; signal transduction [GO:0007165]	calcium-dependent protein binding [GO:0048306]; calcium ion binding [GO:0005509]; ion transmembrane transporter activity [GO:0015075]; protein homodimerization activity [GO:0042803]; S100 protein binding [GO:0044548]; tropomyosin binding [GO:0005523]; zinc ion binding [GO:0008270]	cytoplasm [GO:0005737]; cytosol [GO:0005829]; extracellular exosome [GO:0070062]; extrinsic component of cytoplasmic side of plasma membrane [GO:0031234]; nuclear envelope [GO:0005635]; nucleus [GO:0005634]; perinuclear region of cytoplasm [GO:0048471]; ruffle [GO:0001726]
Type I			P09486	SPRC_HUMAN	FUNCTION: Appears to regulate cell growth through interactions with the extracellular matrix and cytokines. Binds calcium and copper, several types of collagen, albumin, thrombospondin, PDGF and cell membranes. There are two calcium binding sites; an acidic domain that binds 5 to 8 Ca(2+) with a low affinity and an EF-hand loop that binds a Ca(2+) ion with a high affinity.		blood coagulation [GO:0007596]; bone development [GO:0060348]; cellular response to growth factor stimulus [GO:0071363]; extracellular matrix organization [GO:0030198]; heart development [GO:0007507]; inner ear development [GO:0048839]; lung development [GO:0030324]; negative regulation of angiogenesis [GO:0016525]; negative regulation of endothelial cell proliferation [GO:0001937]; ossification …	calcium ion binding [GO:0005509]; collagen binding [GO:0005518]; extracellular matrix binding [GO:0050840]	basement membrane [GO:0005604]; cell surface [GO:0009986]; cytoplasm [GO:0005737]; endocytic vesicle lumen [GO:0071682]; extracellular region [GO:0005576]; extracellular space [GO:0005615]; nuclear matrix [GO:0016363]; platelet alpha granule [GO:0031091]; platelet alpha granule lumen [GO:0031093]; platelet alpha granule membrane [GO:0031092]
Type I			P37802	TAGL2_HUMAN			epithelial cell differentiation [GO:0030855]		extracellular exosome [GO:0070062]; vesicle [GO:0031982]
Type I			Q86UX7	URP2_HUMAN	FUNCTION: Plays a central role in cell adhesion in hematopoietic cells. Acts by activating the integrin beta-1-3 (ITGB1, ITGB2 and ITGB3). Required for integrin-mediated platelet adhesion and leukocyte adhesion to endothelial cells. Required for activation of integrin beta-2 (ITGB2) in polymorphonuclear granulocytes (PMNs) (By similarity). {ECO:0000250}.; FUNCTION: Isoform 2 may act as a represso…		integrin activation [GO:0033622]; integrin-mediated signaling pathway [GO:0007229]; leukocyte cell-cell adhesion [GO:0007159]; platelet aggregation [GO:0070527]; regulation of cell-cell adhesion mediated by integrin [GO:0033632]; substrate adhesion-dependent cell spreading [GO:0034446]	integrin binding [GO:0005178]	cell junction [GO:0030054]; cell projection [GO:0042995]; extracellular exosome [GO:0070062]; membrane [GO:0016020]; podosome [GO:0002102]		DISEASE: Leukocyte adhesion deficiency 3 (LAD3) [MIM:612840]: A disorder characterized by recurrent bacterial infections without pus formation, leukocytosis and major bleeding disorders. {ECO:0000269|PubMed:18779414, ECO:0000269|PubMed:19064721, ECO:0000269|PubMed:19234460, ECO:0000269|PubMed:19234463, ECO:0000269|PubMed:19617577}. Note=The disease is caused by mutations affecting the gene repres…
Type II			O14791	APOL1_HUMAN	FUNCTION: May play a role in lipid exchange and transport throughout the body. May participate in reverse cholesterol transport from peripheral cells to the liver.		chloride transmembrane transport [GO:1902476]; cholesterol metabolic process [GO:0008203]; cytolysis [GO:0019835]; innate immune response [GO:0045087]; killing of cells of other organism [GO:0031640]; lipid transport [GO:0006869]; lipoprotein metabolic process [GO:0042157]; receptor-mediated endocytosis [GO:0006898]	chloride channel activity [GO:0005254]; lipid binding [GO:0008289]	blood microparticle [GO:0072562]; extracellular region [GO:0005576]; extracellular space [GO:0005615]; high-density lipoprotein particle [GO:0034364]; intrinsic component of membrane [GO:0031224]; very-low-density lipoprotein particle [GO:0034361]		DISEASE: Focal segmental glomerulosclerosis 4 (FSGS4) [MIM:612551]: A renal pathology defined by the presence of segmental sclerosis in glomeruli and resulting in proteinuria, reduced glomerular filtration rate and progressive decline in renal function. Renal insufficiency often progresses to end-stage renal disease, a highly morbid state requiring either dialysis therapy or kidney transplantatio…
Type II			P43251	BTD_HUMAN	FUNCTION: Catalytic release of biotin from biocytin, the product of biotin-dependent carboxylases degradation.	3.5.1.12	biotin metabolic process [GO:0006768]; central nervous system development [GO:0007417]; small molecule metabolic process [GO:0044281]; vitamin metabolic process [GO:0006766]; water-soluble vitamin metabolic process [GO:0006767]	biotinidase activity [GO:0047708]; hydrolase activity, acting on carbon-nitrogen (but not peptide) bonds [GO:0016810]	extracellular exosome [GO:0070062]; extracellular region [GO:0005576]; extracellular space [GO:0005615]; mitochondrial matrix [GO:0005759]		DISEASE: Biotinidase deficiency (BTD deficiency) [MIM:253260]: A juvenile form of multiple carboxylase deficiency, an autosomal recessive disorder of biotin metabolism, characterized by ketoacidosis, hyperammonemia, excretion of abnormal organic acid metabolites, and dermatitis. Biotinidase deficiency is characterized by seizures, hypotonia, skin rash, alopecia, ataxia, hearing loss, and optic at…
Type II			P04040	CATA_HUMAN	FUNCTION: Occurs in almost all aerobically respiring organisms and serves to protect cells from the toxic effects of hydrogen peroxide. Promotes growth of cells including T-cells, B-cells, myeloid leukemia cells, melanoma cells, mastocytoma cells and normal and transformed fibroblast cells. {ECO:0000269|PubMed:7882369}.	1.11.1.6	aerobic respiration [GO:0009060]; aging [GO:0007568]; cellular response to growth factor stimulus [GO:0071363]; cholesterol metabolic process [GO:0008203]; hemoglobin metabolic process [GO:0020027]; hydrogen peroxide catabolic process [GO:0042744]; negative regulation of apoptotic process [GO:0043066]; negative regulation of NF-kappaB transcription factor activity [GO:0032088]; nucleobase-contain…	aminoacylase activity [GO:0004046]; antioxidant activity [GO:0016209]; catalase activity [GO:0004096]; enzyme binding [GO:0019899]; heme binding [GO:0020037]; metal ion binding [GO:0046872]; NADP binding [GO:0050661]; oxidoreductase activity, acting on peroxide as acceptor [GO:0016684]; protein homodimerization activity [GO:0042803]; receptor binding [GO:0005102]	cytosol [GO:0005829]; endoplasmic reticulum [GO:0005783]; extracellular exosome [GO:0070062]; extracellular space [GO:0005615]; focal adhesion [GO:0005925]; Golgi apparatus [GO:0005794]; intracellular membrane-bounded organelle [GO:0043231]; lysosome [GO:0005764]; membrane [GO:0016020]; mitochondrial intermembrane space [GO:0005758]; mitochondrion [GO:0005739]; peroxisomal matrix [GO:0005782]; pe…		DISEASE: Acatalasemia (ACATLAS) [MIM:614097]: A metabolic disorder characterized by a total or near total loss of catalase activity in red cells. It is often associated with ulcerating oral lesions. {ECO:0000269|PubMed:2308162}. Note=The disease is caused by mutations affecting the gene represented in this entry.
Type II			P15169	CBPN_HUMAN	FUNCTION: Protects the body from potent vasoactive and inflammatory peptides containing C-terminal Arg or Lys (such as kinins or anaphylatoxins) which are released into the circulation.	3.4.17.3	bradykinin catabolic process [GO:0010815]; response to glucocorticoid [GO:0051384]	metallocarboxypeptidase activity [GO:0004181]; zinc ion binding [GO:0008270]	extracellular space [GO:0005615]		DISEASE: Carboxypeptidase N deficiency (CPND) [MIM:212070]: Patients affected present some combination of angioedema or chronic urticaria, as well as hay fever or asthma, and have also slightly depressed serum carboxy peptidase N, suggestive of autosomal recessive inheritance of this disorder. {ECO:0000269|PubMed:12560874}. Note=The disease is caused by mutations affecting the gene represented in…
Type II	X		P27487	DPP4_HUMAN	FUNCTION: Cell surface glycoprotein receptor involved in the costimulatory signal essential for T-cell receptor (TCR)-mediated T-cell activation. Acts as a positive regulator of T-cell coactivation, by binding at least ADA, CAV1, IGF2R, and PTPRC. Its binding to CAV1 and CARD11 induces T-cell proliferation and NF-kappa-B activation in a T-cell receptor/CD3-dependent manner. Its interaction with A…	3.4.14.5	behavioral fear response [GO:0001662]; endothelial cell migration [GO:0043542]; locomotory exploration behavior [GO:0035641]; negative regulation of extracellular matrix disassembly [GO:0010716]; positive regulation of cell proliferation [GO:0008284]; psychomotor behavior [GO:0036343]; regulation of cell-cell adhesion mediated by integrin [GO:0033632]; response to hypoxia [GO:0001666]; T cell act…	dipeptidyl-peptidase activity [GO:0008239]; identical protein binding [GO:0042802]; protease binding [GO:0002020]; protein homodimerization activity [GO:0042803]; receptor binding [GO:0005102]; serine-type endopeptidase activity [GO:0004252]; serine-type peptidase activity [GO:0008236]; virus receptor activity [GO:0001618]	apical plasma membrane [GO:0016324]; cell surface [GO:0009986]; endocytic vesicle [GO:0030139]; extracellular exosome [GO:0070062]; focal adhesion [GO:0005925]; integral component of membrane [GO:0016021]; intercellular canaliculus [GO:0046581]; invadopodium membrane [GO:0071438]; lamellipodium [GO:0030027]; lamellipodium membrane [GO:0031258]; lysosomal membrane [GO:0005765]; membrane [GO:001602…
Type II			P21333	FLNA_HUMAN	FUNCTION: Promotes orthogonal branching of actin filaments and links actin filaments to membrane glycoproteins. Anchors various transmembrane proteins to the actin cytoskeleton and serves as a scaffold for a wide range of cytoplasmic signaling proteins. Interaction with FLNA may allow neuroblast migration from the ventricular zone into the cortical plate. Tethers cell surface-localized furin, mod…		actin crosslink formation [GO:0051764]; actin cytoskeleton reorganization [GO:0031532]; adenylate cyclase-inhibiting dopamine receptor signaling pathway [GO:0007195]; blood coagulation [GO:0007596]; cell junction assembly [GO:0034329]; cilium assembly [GO:0042384]; cytoplasmic sequestering of protein [GO:0051220]; early endosome to late endosome transport [GO:0045022]; epithelial to mesenchymal t…	actin filament binding [GO:0051015]; Fc-gamma receptor I complex binding [GO:0034988]; glycoprotein binding [GO:0001948]; poly(A) RNA binding [GO:0044822]; protein homodimerization activity [GO:0042803]; Rac GTPase binding [GO:0048365]; Ral GTPase binding [GO:0017160]; Rho GTPase binding [GO:0017048]; signal transducer activity [GO:0004871]; small GTPase binding [GO:0031267]; transcription factor…	actin cytoskeleton [GO:0015629]; actin filament [GO:0005884]; actin filament bundle [GO:0032432]; apical dendrite [GO:0097440]; cortical cytoskeleton [GO:0030863]; cytoplasm [GO:0005737]; cytosol [GO:0005829]; dendritic shaft [GO:0043198]; extracellular exosome [GO:0070062]; extracellular region [GO:0005576]; focal adhesion [GO:0005925]; membrane [GO:0016020]; Myb complex [GO:0031523]; neuronal c…		DISEASE: Periventricular nodular heterotopia 1 (PVNH1) [MIM:300049]: A developmental disorder characterized by the presence of periventricular nodules of cerebral gray matter, resulting from a failure of neurons to migrate normally from the lateral ventricular proliferative zone, where they are formed, to the cerebral cortex. PVNH1 is an X-linked dominant form. Heterozygous females have normal in…
Type II			P13473	LAMP2_HUMAN	FUNCTION: Implicated in tumor cell metastasis. May function in protection of the lysosomal membrane from autodigestion, maintenance of the acidic environment of the lysosome, adhesion when expressed on the cell surface (plasma membrane), and inter- and intracellular signal transduction. Protects cells from the toxic effects of methylating mutagens. {ECO:0000269|PubMed:8407947}.		blood coagulation [GO:0007596]; platelet activation [GO:0030168]; platelet degranulation [GO:0002576]; protein stabilization [GO:0050821]	enzyme binding [GO:0019899]	extracellular exosome [GO:0070062]; extracellular space [GO:0005615]; integral component of membrane [GO:0016021]; late endosome [GO:0005770]; late endosome membrane [GO:0031902]; lysosomal membrane [GO:0005765]; lysosome [GO:0005764]; membrane [GO:0016020]; phagocytic vesicle membrane [GO:0030670]; plasma membrane [GO:0005886]; platelet dense granule membrane [GO:0031088]		DISEASE: Danon disease (DAND) [MIM:300257]: DAND is a lysosomal glycogen storage disease characterized by the clinical triad of cardiomyopathy, vacuolar myopathy and mental retardation. It is often associated with an accumulation of glycogen in muscle and lysosomes. {ECO:0000269|PubMed:15673802, ECO:0000269|PubMed:15907287}. Note=The disease is caused by mutations affecting the gene represented i…
Type II			Q7Z7M0	MEGF8_HUMAN			BMP signaling pathway [GO:0030509]; cell migration involved in gastrulation [GO:0042074]; craniofacial suture morphogenesis [GO:0097094]; determination of digestive tract left/right asymmetry [GO:0071907]; determination of heart left/right asymmetry [GO:0061371]; embryonic heart tube left/right pattern formation [GO:0060971]; embryonic heart tube morphogenesis [GO:0003143]; embryonic limb morphog…	calcium ion binding [GO:0005509]	extracellular exosome [GO:0070062]; integral component of membrane [GO:0016021]; nucleus [GO:0005634]		DISEASE: Carpenter syndrome 2 (CRPT2) [MIM:614976]: An autosomal recessive multiple congenital malformation disorder characterized by multisuture craniosynostosis and polysyndactyly of the hands and feet, in association with abnormal left-right patterning and other features, most commonly obesity, umbilical hernia, cryptorchidism, and congenital heart disease. {ECO:0000269|PubMed:23063620}. Note=…
Type II			P26038	MOES_HUMAN	FUNCTION: Probably involved in connections of major cytoskeletal structures to the plasma membrane. May inhibit herpes simplex virus 1 infection at an early stage. {ECO:0000269|PubMed:21549406}.		cellular response to testosterone stimulus [GO:0071394]; establishment of endothelial barrier [GO:0061028]; establishment of epithelial cell apical/basal polarity [GO:0045198]; gland morphogenesis [GO:0022612]; leukocyte cell-cell adhesion [GO:0007159]; leukocyte migration [GO:0050900]; membrane to membrane docking [GO:0022614]; movement of cell or subcellular component [GO:0006928]; positive reg…	cell adhesion molecule binding [GO:0050839]; double-stranded RNA binding [GO:0003725]; protein kinase binding [GO:0019901]; receptor binding [GO:0005102]; structural constituent of cytoskeleton [GO:0005200]	apical part of cell [GO:0045177]; apical plasma membrane [GO:0016324]; basolateral plasma membrane [GO:0016323]; blood microparticle [GO:0072562]; cell periphery [GO:0071944]; cytoplasm [GO:0005737]; cytoskeleton [GO:0005856]; extracellular exosome [GO:0070062]; extracellular space [GO:0005615]; extrinsic component of membrane [GO:0019898]; filopodium [GO:0030175]; focal adhesion [GO:0005925]; mi…
Type II	X		P98160	PGBM_HUMAN	FUNCTION: Integral component of basement membranes. Component of the glomerular basement membrane (GBM), responsible for the fixed negative electrostatic membrane charge, and which provides a barrier which is both size- and charge-selective. It serves as an attachment substrate for cells. Plays essential roles in vascularization. Critical for normal heart development and for regulating the vascul…		angiogenesis [GO:0001525]; brain development [GO:0007420]; carbohydrate metabolic process [GO:0005975]; cardiac muscle tissue development [GO:0048738]; cartilage development involved in endochondral bone morphogenesis [GO:0060351]; chondrocyte differentiation [GO:0002062]; chondroitin sulfate metabolic process [GO:0030204]; embryonic skeletal system morphogenesis [GO:0048704]; endochondral ossifi…	metal ion binding [GO:0046872]; protein C-terminus binding [GO:0008022]	basal lamina [GO:0005605]; extracellular exosome [GO:0070062]; extracellular matrix [GO:0031012]; extracellular region [GO:0005576]; extracellular space [GO:0005615]; focal adhesion [GO:0005925]; Golgi lumen [GO:0005796]; lysosomal lumen [GO:0043202]; plasma membrane [GO:0005886]		DISEASE: Schwartz-Jampel syndrome (SJS1) [MIM:255800]: Rare autosomal recessive disorder characterized by permanent myotonia (prolonged failure of muscle relaxation) and skeletal dysplasia, resulting in reduced stature, kyphoscoliosis, bowing of the diaphyses and irregular epiphyses. {ECO:0000269|PubMed:11101850}. Note=The disease is caused by mutations affecting the gene represented in this entr…
Type II			P27169	PON1_HUMAN	FUNCTION: Hydrolyzes the toxic metabolites of a variety of organophosphorus insecticides. Capable of hydrolyzing a broad spectrum of organophosphate substrates and lactones, and a number of aromatic carboxylic acid esters. Mediates an enzymatic protection of low density lipoproteins against oxidative modification and the consequent series of events leading to atheroma formation. {ECO:0000269|PubM…	3.1.1.2; 3.1.1.81; 3.1.8.1	aromatic compound catabolic process [GO:0019439]; carboxylic acid catabolic process [GO:0046395]; organophosphate catabolic process [GO:0046434]; phosphatidylcholine metabolic process [GO:0046470]; positive regulation of binding [GO:0051099]; positive regulation of cholesterol efflux [GO:0010875]; positive regulation of transporter activity [GO:0032411]; protein dephosphorylation [GO:0006470]; re…	aryldialkylphosphatase activity [GO:0004063]; arylesterase activity [GO:0004064]; calcium ion binding [GO:0005509]; phospholipid binding [GO:0005543]; protein homodimerization activity [GO:0042803]	blood microparticle [GO:0072562]; extracellular exosome [GO:0070062]; extracellular region [GO:0005576]; extracellular space [GO:0005615]; high-density lipoprotein particle [GO:0034364]; intracellular membrane-bounded organelle [GO:0043231]; spherical high-density lipoprotein particle [GO:0034366]		DISEASE: Microvascular complications of diabetes 5 (MVCD5) [MIM:612633]: Pathological conditions that develop in numerous tissues and organs as a consequence of diabetes mellitus. They include diabetic retinopathy, diabetic nephropathy leading to end-stage renal disease, and diabetic neuropathy. Diabetic retinopathy remains the major cause of new-onset blindness among diabetic adults. It is chara…
Type II			O00391	QSOX1_HUMAN	FUNCTION: Catalyzes the oxidation of sulfhydryl groups in peptide and protein thiols to disulfides with the reduction of oxygen to hydrogen peroxide. May contribute to disulfide bond formation in a variety of secreted proteins. In fibroblasts, it may have tumor-suppressing capabilities being involved in growth regulation. {ECO:0000269|PubMed:10542195, ECO:0000269|PubMed:10708601, ECO:0000269|PubM…	1.8.3.2	cell redox homeostasis [GO:0045454]; negative regulation of macroautophagy [GO:0016242]; protein folding [GO:0006457]	flavin-linked sulfhydryl oxidase activity [GO:0016971]; protein disulfide isomerase activity [GO:0003756]	extracellular exosome [GO:0070062]; extracellular space [GO:0005615]; Golgi apparatus [GO:0005794]; integral component of Golgi membrane [GO:0030173]; intercellular bridge [GO:0045171]; intracellular membrane-bounded organelle [GO:0043231]
Type II			P37837	TALDO_HUMAN	FUNCTION: Transaldolase is important for the balance of metabolites in the pentose-phosphate pathway.	2.2.1.2	carbohydrate metabolic process [GO:0005975]; energy reserve metabolic process [GO:0006112]; fructose 6-phosphate metabolic process [GO:0006002]; pentose-phosphate shunt [GO:0006098]; pentose-phosphate shunt, non-oxidative branch [GO:0009052]; small molecule metabolic process [GO:0044281]; xylulose biosynthetic process [GO:0005999]	monosaccharide binding [GO:0048029]; sedoheptulose-7-phosphate:D-glyceraldehyde-3-phosphate glyceronetransferase activity [GO:0004801]	cytoplasm [GO:0005737]; cytosol [GO:0005829]; extracellular exosome [GO:0070062]; nucleus [GO:0005634]	PATHWAY: Carbohydrate degradation; pentose phosphate pathway; D-glyceraldehyde 3-phosphate and beta-D-fructose 6-phosphate from D-ribose 5-phosphate and D-xylulose 5-phosphate (non-oxidative stage): step 2/3.	DISEASE: Transaldolase deficiency (TALDOD) [MIM:606003]: An inborn error of the pentose phosphate pathway resulting in early-onset multisystem disease. Clinical features include growth retardation, dysmorphic features, cutis laxa, congenital heart disease, hepatosplenomegaly, telangiectases of the skin, pancytopenia, and bleeding tendency. {ECO:0000269|PubMed:11283793}. Note=The disease is caused…
Type II			P22105	TENX_HUMAN	FUNCTION: Appears to mediate interactions between cells and the extracellular matrix. Substrate-adhesion molecule that appears to inhibit cell migration. Accelerates collagen fibril formation. May play a role in supporting the growth of epithelial tumors. {ECO:0000269|PubMed:17033827}.		actin cytoskeleton organization [GO:0030036]; cell adhesion [GO:0007155]; cell-matrix adhesion [GO:0007160]; collagen fibril organization [GO:0030199]; collagen metabolic process [GO:0032963]; elastic fiber assembly [GO:0048251]; extracellular fibril organization [GO:0043206]; fatty acid metabolic process [GO:0006631]; regulation of JUN kinase activity [GO:0043506]; single organismal cell-cell ad…	heparin binding [GO:0008201]; integrin binding [GO:0005178]	extracellular exosome [GO:0070062]; extracellular space [GO:0005615]; intracellular [GO:0005622]; proteinaceous extracellular matrix [GO:0005578]		DISEASE: Ehlers-Danlos syndrome due to tenascin X deficiency (EDSTNXD) [MIM:606408]: An Ehlers-Danlos-like syndrome characterized by hyperextensible skin, hypermobile joints, and tissue fragility. Tenascin-X-deficient patients, however, lack atrophic scars, a major diagnostic criteria for classic Ehlers-Danlos. Delayed wound healing, which is also common in classic EDS, is only present in a subse…
Type II			P07951	TPM2_HUMAN	FUNCTION: Binds to actin filaments in muscle and non-muscle cells. Plays a central role, in association with the troponin complex, in the calcium dependent regulation of vertebrate striated muscle contraction. Smooth muscle contraction is regulated by interaction with caldesmon. In non-muscle cells is implicated in stabilizing cytoskeleton actin filaments. The non-muscle isoform may have a role i…		muscle contraction [GO:0006936]; muscle filament sliding [GO:0030049]; regulation of ATPase activity [GO:0043462]	actin binding [GO:0003779]; structural constituent of muscle [GO:0008307]	cytosol [GO:0005829]; muscle thin filament tropomyosin [GO:0005862]		DISEASE: Nemaline myopathy 4 (NEM4) [MIM:609285]: A form of nemaline myopathy. Nemaline myopathies are muscular disorders characterized by muscle weakness of varying severity and onset, and abnormal thread-like or rod-shaped structures in muscle fibers on histologic examination. Nemaline myopathy type 4 presents from infancy to childhood with hypotonia and moderate-to-severe proximal weakness wit…
Type II	X		P62328	TYB4_HUMAN	FUNCTION: Plays an important role in the organization of the cytoskeleton (By similarity). Binds to and sequesters actin monomers (G actin) and therefore inhibits actin polymerization. {ECO:0000250}.; FUNCTION: Seraspenide inhibits the entry of hematopoietic pluripotent stem cells into the S-phase. {ECO:0000250}.		actin filament organization [GO:0007015]; blood coagulation [GO:0007596]; platelet activation [GO:0030168]; platelet degranulation [GO:0002576]; sequestering of actin monomers [GO:0042989]	poly(A) RNA binding [GO:0044822]	cytoskeleton [GO:0005856]; extracellular region [GO:0005576]; platelet alpha granule lumen [GO:0031093]
Type II	X		Q13404	UB2V1_HUMAN	FUNCTION: Has no ubiquitin ligase activity on its own. The UBE2V1-UBE2N heterodimer catalyzes the synthesis of non-canonical poly-ubiquitin chains that are linked through Lys-63. This type of poly-ubiquitination activates IKK and does not seem to involve protein degradation by the proteasome. Plays a role in the activation of NF-kappa-B mediated by IL1B, TNF, TRAF6 and TRAF2. Mediates transcripti…		cell differentiation [GO:0030154]; error-free postreplication DNA repair [GO:0042275]; Fc-epsilon receptor signaling pathway [GO:0038095]; innate immune response [GO:0045087]; MyD88-dependent toll-like receptor signaling pathway [GO:0002755]; nucleotide-binding domain, leucine rich repeat containing receptor signaling pathway [GO:0035872]; nucleotide-binding oligomerization domain containing sign…	ubiquitin conjugating enzyme activity [GO:0061631]; ubiquitin protein ligase activity [GO:0061630]; ubiquitin protein ligase binding [GO:0031625]	cytoplasm [GO:0005737]; cytosol [GO:0005829]; extracellular exosome [GO:0070062]; nucleus [GO:0005634]; protein complex [GO:0043234]; UBC13-UEV1A complex [GO:0035370]; ubiquitin conjugating enzyme complex [GO:0031371]; ubiquitin ligase complex [GO:0000151]
Type II			Q6EMK4	VASN_HUMAN	FUNCTION: May act as an inhibitor of TGF-beta signaling. {ECO:0000269|PubMed:15247411}.		cellular response to hypoxia [GO:0071456]; cellular response to redox state [GO:0071461]; negative regulation of epithelial to mesenchymal transition [GO:0010719]; negative regulation of transforming growth factor beta receptor signaling pathway [GO:0030512]	transforming growth factor beta binding [GO:0050431]	cell surface [GO:0009986]; extracellular exosome [GO:0070062]; extracellular space [GO:0005615]; integral component of membrane [GO:0016021]; lysosomal membrane [GO:0005765]; mitochondrion [GO:0005739]; plasma membrane [GO:0005886]
